# Supplementary material for: 4-Fluoro-N-(4-hy­droxy­benzyl­idene)aniline
Source: Acta Crystallogr Sect E Struct Rep Online. 2014 Jul 11;70(Pt 8):o860. doi: 10.1107/S1600536814015153 (PMC4158537; doi:10.1107/S1600536814015153)
Supplement: Supplementary file 1 [file e-70-0o860-sup1.cif]

##############################################################################
#                                                                            #
# This CIF contains the data in a paper accepted for publication in          #
# Acta Crystallographica Section E. It conforms to the requirements of       #
# Notes for Authors for Acta Crystallographica Section E, and has been       #
# peer reviewed under the auspices of the IUCr Commission on Journals.       #
#                                                                            #
# Full details of the Crystallographic Information File format               #
# are given in the paper "The Crystallographic Information File (CIF):       #
# a New Standard Archive File for Crystallography" by S. R. Hall, F. H.      #
# Allen and I. D. Brown [Acta Cryst. (1991), A47, 655-685].                  #
#                                                                            #
# The current version of the core CIF dictionary is obtainable from          #
# ftp://ftp.iucr.org/pub/cif_core.dic.                                       #
#                                                                            #
# Software is freely available for graphical display of the structure(s)     #
# in this CIF. For information consult the CIF software page                 #
# http://www.iucr.org/resources/cif/software.                                #
#                                                                            #
# This file may be used for bona fide research purposes within the           #
# scientific community so long as proper attribution is given to the journal # 
# article from which it was obtained.                                        #
#                                                                            #
##############################################################################
data_I
_audit_creation_method     SHELXL-97
_database_code_depnum_ccdc_archive     'CCDC 924015'
_chemical_name_systematic
;
4-Fluoro-<i>N</i>-(4-hydroxybenzylidene)aniline
;
_chemical_name_common     ?
_chemical_formula_moiety     'C13 H10 F N O'
_chemical_formula_sum     'C13 H10 F N O'
_chemical_formula_iupac     'C13 H10 F N O'
_chemical_formula_weight     215.22
_chemical_melting_point     ?
_symmetry_cell_setting     orthorhombic
_symmetry_space_group_name_H-M     'P c a 21'
_symmetry_space_group_name_Hall     'P 2c -2ac'
loop_
    _symmetry_equiv_pos_as_xyz
    'x, y, z'
    '-x, -y, z+1/2'
    '-x+1/2, y, z+1/2'
    'x+1/2, -y, z'
_cell_length_a     11.0153(8)
_cell_length_b     9.8596(7)
_cell_length_c     9.5476(6)
_cell_angle_alpha     90.00
_cell_angle_beta     90.00
_cell_angle_gamma     90.00
_cell_volume     1036.93(12)
_cell_formula_units_Z     4
_cell_measurement_reflns_used     7057
_cell_measurement_theta_min     1.85
_cell_measurement_theta_max     23.39
_cell_measurement_temperature     296(2)
_exptl_crystal_description     block
_exptl_crystal_colour     colourless
_exptl_crystal_size_max     0.30
_exptl_crystal_size_mid     0.20
_exptl_crystal_size_min     0.20
_exptl_crystal_density_diffrn     1.379
_exptl_crystal_density_meas     ?
_exptl_crystal_density_method     'not measured'
_exptl_crystal_F_000     448
_exptl_absorpt_coefficient_mu     0.100
_exptl_absorpt_correction_type     multi-scan
_exptl_absorpt_process_details     '(SADABS; Bruker, 2004)'
_exptl_absorpt_correction_T_min     0.9706
_exptl_absorpt_correction_T_max     0.9803
_exptl_special_details     ?
_diffrn_ambient_temperature     296(2)
_diffrn_radiation_type     MoK\a
_diffrn_radiation_wavelength     0.71073
_diffrn_radiation_source     'fine-focus sealed tube'
_diffrn_radiation_monochromator     graphite
_diffrn_measurement_device_type     'Bruker KappaCCD APEXII'
_diffrn_measurement_method     '\w and \f scan'
_diffrn_detector_area_resol_mean     ?
_diffrn_reflns_number     6612
_diffrn_reflns_av_R_equivalents     0.0327
_diffrn_reflns_av_sigmaI/netI     0.0229
_diffrn_reflns_theta_min     2.77
_diffrn_reflns_theta_max     23.39
_diffrn_reflns_theta_full     23.39
_diffrn_measured_fraction_theta_max     0.961
_diffrn_measured_fraction_theta_full     0.961
_diffrn_reflns_limit_h_min     -12
_diffrn_reflns_limit_h_max     12
_diffrn_reflns_limit_k_min     -10
_diffrn_reflns_limit_k_max     10
_diffrn_reflns_limit_l_min     -10
_diffrn_reflns_limit_l_max     10
_diffrn_standards_number     ?
_diffrn_standards_interval_count     ?
_diffrn_standards_interval_time     ?
_diffrn_standards_decay_%     0
_refine_special_details
;
Refinement of <i>F</i>^2^ against ALL reflections. The weighted <i>R</i>-factor
<i>wR</i> and goodness of fit <i>S</i> are based on <i>F</i>^2^, conventional
<i>R</i>-factors <i>R</i> are based on <i>F</i>, with <i>F</i> set to zero for
negative <i>F</i>^2^. The threshold expression of <i>F</i>^2^ >
\s(<i>F</i>^2^) is used only for calculating <i>R</i>-factors(gt) <i>etc</i>.
and is not relevant to the choice of reflections for refinement.
<i>R</i>-factors based on <i>F</i>^2^ are statistically about twice as large
as those based on <i>F</i>, and <i>R</i>- factors based on ALL data will be
even larger.
;
_reflns_number_total     1430
_reflns_number_gt     1282
_reflns_threshold_expression     I>2\s(I)
_refine_ls_structure_factor_coef     Fsqd
_refine_ls_matrix_type     full
_refine_ls_R_factor_all     0.0367
_refine_ls_R_factor_gt     0.0286
_refine_ls_wR_factor_gt     0.0707
_refine_ls_wR_factor_ref     0.0779
_refine_ls_goodness_of_fit_ref     1.111
_refine_ls_restrained_S_all     1.110
_refine_ls_number_reflns     1430
_refine_ls_number_parameters     146
_refine_ls_number_restraints     1
_refine_ls_hydrogen_treatment     constr
_refine_ls_weighting_scheme     calc
_refine_ls_weighting_details
         'calc w=1/[\s^2^(Fo^2^)+(0.0435P)^2^+0.1030P] where P=(Fo^2^+2Fc^2^)/3'
_atom_sites_solution_hydrogens     geom
_atom_sites_solution_primary     direct
_atom_sites_solution_secondary     difmap
_refine_ls_shift/su_max     0.000
_refine_ls_shift/su_mean     0.000
_refine_diff_density_max     0.126
_refine_diff_density_min     -0.123
_refine_ls_extinction_method     none
_refine_ls_extinction_coef     ?
loop_
    _atom_type_symbol
    _atom_type_description
    _atom_type_scat_dispersion_real
    _atom_type_scat_dispersion_imag
    _atom_type_scat_source
    'C' 'C' 0.0033 0.0016
                         'International Tables Vol C Tables 4.2.6.8 and 6.1.1.4'
    'H' 'H' 0.0000 0.0000
                         'International Tables Vol C Tables 4.2.6.8 and 6.1.1.4'
    'N' 'N' 0.0061 0.0033
                         'International Tables Vol C Tables 4.2.6.8 and 6.1.1.4'
    'O' 'O' 0.0106 0.0060
                         'International Tables Vol C Tables 4.2.6.8 and 6.1.1.4'
    'F' 'F' 0.0171 0.0103
                         'International Tables Vol C Tables 4.2.6.8 and 6.1.1.4'
_computing_data_collection     'APEX2 (Bruker, 2004)'
_computing_cell_refinement     'APEX2 and SAINT-Plus (Bruker, 2004)'
_computing_data_reduction     'SAINT-Plus and XPREP (Bruker, 2004)'
_computing_structure_solution     'SHELXS97 (Sheldrick, 2008)'
_computing_structure_refinement     'SHELXL97 (Sheldrick, 2008)'
_computing_molecular_graphics     'Mercury (Macrae <i>et al.</i>, 2008)'
_computing_publication_material
;
WinGX (Farrugia, 2012) and PLATON (Spek, 2009)
;
loop_
    _atom_site_type_symbol
    _atom_site_label
    _atom_site_fract_x
    _atom_site_fract_y
    _atom_site_fract_z
    _atom_site_U_iso_or_equiv
    _atom_site_adp_type
    _atom_site_calc_flag
    _atom_site_refinement_flags
    _atom_site_occupancy
    _atom_site_symmetry_multiplicity
    _atom_site_disorder_assembly
    _atom_site_disorder_group
    C C1 0.43955(18) 0.3194(2) 0.3175(2) 0.0396(6) Uani d . 1 1 . .
    C C2 0.48448(17) 0.44366(19) 0.2735(3) 0.0385(5) Uani d . 1 1 . .
    H H2 0.5578 0.4754 0.3091 0.046 Uiso calc R 1 1 . .
    C C3 0.42173(17) 0.5198(2) 0.1781(3) 0.0385(5) Uani d . 1 1 . .
    H H3 0.4526 0.6034 0.1502 0.046 Uiso calc R 1 1 . .
    C C4 0.31198(18) 0.4740(2) 0.1219(2) 0.0366(5) Uani d . 1 1 . .
    C C5 0.26905(18) 0.3484(2) 0.1656(3) 0.0448(6) Uani d . 1 1 . .
    H H5 0.1963 0.3159 0.1295 0.054 Uiso calc R 1 1 . .
    C C6 0.33162(18) 0.2716(2) 0.2608(3) 0.0467(6) Uani d . 1 1 . .
    H H6 0.3018 0.1873 0.2875 0.056 Uiso calc R 1 1 . .
    C C7 0.23844(18) 0.5576(2) 0.0292(3) 0.0393(5) Uani d . 1 1 . .
    H H7 0.1598 0.5287 0.0100 0.047 Uiso calc R 1 1 . .
    C C8 0.18716(17) 0.7493(2) -0.1001(3) 0.0371(5) Uani d . 1 1 . .
    C C9 0.2246(2) 0.8203(2) -0.2169(3) 0.0462(6) Uani d . 1 1 . .
    H H9 0.3051 0.8148 -0.2457 0.055 Uiso calc R 1 1 . .
    C C10 0.1439(2) 0.8992(2) -0.2914(3) 0.0546(6) Uani d . 1 1 . .
    H H10 0.1687 0.9455 -0.3713 0.066 Uiso calc R 1 1 . .
    C C11 0.0271(2) 0.9080(2) -0.2453(3) 0.0561(7) Uani d . 1 1 . .
    C C12 -0.0118(2) 0.8445(3) -0.1267(3) 0.0554(7) Uani d . 1 1 . .
    H H12 -0.0913 0.8554 -0.0957 0.067 Uiso calc R 1 1 . .
    C C13 0.06838(18) 0.7641(2) -0.0534(3) 0.0470(6) Uani d . 1 1 . .
    H H13 0.0430 0.7196 0.0274 0.056 Uiso calc R 1 1 . .
    N N1 0.27379(14) 0.66729(17) -0.02753(19) 0.0379(4) Uani d . 1 1 . .
    O O1 0.49408(13) 0.24314(15) 0.41734(19) 0.0509(4) Uani d . 1 1 . .
    H H1 0.5637 0.2701 0.4294 0.076 Uiso calc R 1 1 . .
    F F1 -0.05262(16) 0.98467(18) -0.3178(2) 0.0888(6) Uani d . 1 1 . .
loop_
    _atom_site_aniso_label
    _atom_site_aniso_U_11
    _atom_site_aniso_U_22
    _atom_site_aniso_U_33
    _atom_site_aniso_U_12
    _atom_site_aniso_U_13
    _atom_site_aniso_U_23
    C1 0.0291(11) 0.0482(13) 0.0415(15) 0.0067(10) 0.0037(9) -0.0017(10)
    C2 0.0253(10) 0.0462(12) 0.0441(14) -0.0021(9) -0.0006(10) -0.0035(11)
    C3 0.0299(11) 0.0417(11) 0.0438(14) -0.0023(9) 0.0012(11) -0.0019(10)
    C4 0.0284(11) 0.0433(12) 0.0380(14) 0.0013(9) 0.0023(9) -0.0036(10)
    C5 0.0280(11) 0.0515(12) 0.0547(16) -0.0028(9) -0.0059(10) -0.0035(12)
    C6 0.0328(12) 0.0468(12) 0.0606(17) -0.0038(9) 0.0004(11) 0.0034(12)
    C7 0.0273(10) 0.0473(12) 0.0432(14) 0.0004(10) -0.0030(9) -0.0087(12)
    C8 0.0312(10) 0.0407(11) 0.0395(13) 0.0008(9) -0.0042(10) -0.0055(10)
    C9 0.0421(12) 0.0463(12) 0.0503(16) -0.0015(10) 0.0065(11) -0.0027(12)
    C10 0.0680(17) 0.0474(13) 0.0483(17) 0.0061(11) 0.0002(13) 0.0047(12)
    C11 0.0619(16) 0.0514(14) 0.0549(18) 0.0215(12) -0.0119(13) -0.0033(13)
    C12 0.0403(12) 0.0686(16) 0.0574(18) 0.0146(12) -0.0034(12) -0.0081(14)
    C13 0.0367(12) 0.0595(14) 0.0447(16) 0.0075(11) 0.0020(10) 0.0027(11)
    N1 0.0297(8) 0.0458(9) 0.0383(11) 0.0018(8) 0.0003(8) -0.0037(9)
    O1 0.0353(7) 0.0614(9) 0.0561(11) -0.0015(8) -0.0049(7) 0.0140(9)
    F1 0.0971(12) 0.0911(11) 0.0781(12) 0.0487(10) -0.0175(10) 0.0104(10)
_geom_special_details
;
All e.s.d.'s (except the e.s.d. in the dihedral angle between two l.s. planes)
are estimated using the full covariance matrix. The cell e.s.d.'s are taken
into account individually in the estimation of e.s.d.'s in distances, angles
and torsion angles; correlations between e.s.d.'s in cell parameters are only
used when they are defined by crystal symmetry. An approximate (isotropic)
treatment of cell e.s.d.'s is used for estimating e.s.d.'s involving l.s.
planes.
;
loop_
    _geom_bond_atom_site_label_1
    _geom_bond_atom_site_label_2
    _geom_bond_site_symmetry_2
    _geom_bond_distance
    _geom_bond_publ_flag
    C1 O1 . 1.355(3) ?
    C1 C2 . 1.386(3) ?
    C1 C6 . 1.389(3) ?
    C2 C3 . 1.368(3) ?
    C2 H2 . 0.9300 ?
    C3 C4 . 1.398(3) ?
    C3 H3 . 0.9300 ?
    C4 C5 . 1.389(3) ?
    C4 C7 . 1.456(3) ?
    C5 C6 . 1.369(3) ?
    C5 H5 . 0.9300 ?
    C6 H6 . 0.9300 ?
    C7 N1 . 1.270(3) ?
    C7 H7 . 0.9300 ?
    C8 C9 . 1.379(3) ?
    C8 C13 . 1.390(3) ?
    C8 N1 . 1.430(3) ?
    C9 C10 . 1.379(3) ?
    C9 H9 . 0.9300 ?
    C10 C11 . 1.362(3) ?
    C10 H10 . 0.9300 ?
    C11 F1 . 1.350(3) ?
    C11 C12 . 1.363(4) ?
    C12 C13 . 1.378(3) ?
    C12 H12 . 0.9300 ?
    C13 H13 . 0.9300 ?
    O1 H1 . 0.8200 ?
loop_
    _geom_angle_atom_site_label_1
    _geom_angle_atom_site_label_2
    _geom_angle_atom_site_label_3
    _geom_angle_site_symmetry_1
    _geom_angle_site_symmetry_3
    _geom_angle
    _geom_angle_publ_flag
    O1 C1 C2 . . 123.07(19) ?
    O1 C1 C6 . . 117.74(19) ?
    C2 C1 C6 . . 119.2(2) ?
    C3 C2 C1 . . 120.44(19) ?
    C3 C2 H2 . . 119.8 ?
    C1 C2 H2 . . 119.8 ?
    C2 C3 C4 . . 121.00(19) ?
    C2 C3 H3 . . 119.5 ?
    C4 C3 H3 . . 119.5 ?
    C5 C4 C3 . . 117.9(2) ?
    C5 C4 C7 . . 119.87(18) ?
    C3 C4 C7 . . 122.09(18) ?
    C6 C5 C4 . . 121.40(19) ?
    C6 C5 H5 . . 119.3 ?
    C4 C5 H5 . . 119.3 ?
    C5 C6 C1 . . 120.1(2) ?
    C5 C6 H6 . . 119.9 ?
    C1 C6 H6 . . 119.9 ?
    N1 C7 C4 . . 124.80(18) ?
    N1 C7 H7 . . 117.6 ?
    C4 C7 H7 . . 117.6 ?
    C9 C8 C13 . . 119.2(2) ?
    C9 C8 N1 . . 118.62(18) ?
    C13 C8 N1 . . 122.1(2) ?
    C10 C9 C8 . . 120.7(2) ?
    C10 C9 H9 . . 119.7 ?
    C8 C9 H9 . . 119.7 ?
    C11 C10 C9 . . 118.6(2) ?
    C11 C10 H10 . . 120.7 ?
    C9 C10 H10 . . 120.7 ?
    F1 C11 C10 . . 119.0(3) ?
    F1 C11 C12 . . 118.6(2) ?
    C10 C11 C12 . . 122.4(2) ?
    C11 C12 C13 . . 119.0(2) ?
    C11 C12 H12 . . 120.5 ?
    C13 C12 H12 . . 120.5 ?
    C12 C13 C8 . . 120.1(2) ?
    C12 C13 H13 . . 120.0 ?
    C8 C13 H13 . . 120.0 ?
    C7 N1 C8 . . 118.89(16) ?
    C1 O1 H1 . . 109.5 ?
loop_
    _geom_torsion_atom_site_label_1
    _geom_torsion_atom_site_label_2
    _geom_torsion_atom_site_label_3
    _geom_torsion_atom_site_label_4
    _geom_torsion_site_symmetry_1
    _geom_torsion_site_symmetry_2
    _geom_torsion_site_symmetry_3
    _geom_torsion_site_symmetry_4
    _geom_torsion
    _geom_torsion_publ_flag
    O1 C1 C2 C3 . . . . -176.2(2) ?
    C6 C1 C2 C3 . . . . 1.7(3) ?
    C1 C2 C3 C4 . . . . -0.7(3) ?
    C2 C3 C4 C5 . . . . -0.3(3) ?
    C2 C3 C4 C7 . . . . 174.8(2) ?
    C3 C4 C5 C6 . . . . 0.1(3) ?
    C7 C4 C5 C6 . . . . -175.1(2) ?
    C4 C5 C6 C1 . . . . 1.0(4) ?
    O1 C1 C6 C5 . . . . 176.2(2) ?
    C2 C1 C6 C5 . . . . -1.9(3) ?
    C5 C4 C7 N1 . . . . -172.8(2) ?
    C3 C4 C7 N1 . . . . 12.2(3) ?
    C13 C8 C9 C10 . . . . -3.6(3) ?
    N1 C8 C9 C10 . . . . 179.1(2) ?
    C8 C9 C10 C11 . . . . 1.5(3) ?
    C9 C10 C11 F1 . . . . -179.8(2) ?
    C9 C10 C11 C12 . . . . 1.7(4) ?
    F1 C11 C12 C13 . . . . 178.8(2) ?
    C10 C11 C12 C13 . . . . -2.6(4) ?
    C11 C12 C13 C8 . . . . 0.4(4) ?
    C9 C8 C13 C12 . . . . 2.6(3) ?
    N1 C8 C13 C12 . . . . 179.8(2) ?
    C4 C7 N1 C8 . . . . -171.2(2) ?
    C9 C8 N1 C7 . . . . -145.9(2) ?
    C13 C8 N1 C7 . . . . 36.9(3) ?
loop_
    _geom_hbond_atom_site_label_D
    _geom_hbond_atom_site_label_H
    _geom_hbond_atom_site_label_A
    _geom_hbond_site_symmetry_A
    _geom_hbond_distance_DH
    _geom_hbond_distance_HA
    _geom_hbond_distance_DA
    _geom_hbond_angle_DHA
    O1 H1 N1 2_665 0.82 1.94 2.756(2) 175.8
    C9 H9 F1 4_575 0.93 2.614 3.263(3) 127.3
    C13 H13 Cg 4_465 0.93 2.83 3.710(3) 157
_iucr_refine_instructions_details
;
TITL FHBA in Pca2(1)
CELL  0.71073  11.0153   9.8596   9.5476   90.000   90.000   90.000
ZERR     4.00   0.0008   0.0007   0.0006    0.000    0.000    0.000
LATT  -1
SYMM  - X, - Y, 1/2 + Z
SYMM  1/2 - X,   Y, 1/2 + Z
SYMM  1/2 + X, - Y,   Z
SFAC  C    H    N    O    F
UNIT  52   40   4    4    4
MERG   2
OMIT    -3.00  50.00
OMIT 0 1 0
ACTA
CONF
BOND  $H
EQIV  $1 -x+1, -y+1, z+1/2
HTAB  O1  N1_$1
FMAP   2
PLAN   25
SIZE     0.20   0.20   0.30
HTAB    2.00000
L.S.   12
WGHT    0.043500    0.103000
EXTI    0.009441
FVAR       0.82546
C1    1    0.439549    0.319441    0.317545    11.00000    0.02907    0.04818 =
         0.04152   -0.00165    0.00371    0.00671
C2    1    0.484478    0.443656    0.273508    11.00000    0.02533    0.04620 =
         0.04409   -0.00346   -0.00064   -0.00209
AFIX  43
H2    2    0.557763    0.475416    0.309053    11.00000   -1.20000
AFIX   0
C3    1    0.421728    0.519830    0.178108    11.00000    0.02991    0.04171 =
         0.04384   -0.00191    0.00118   -0.00230
AFIX  43
H3    2    0.452553    0.603391    0.150233    11.00000   -1.20000
AFIX   0
C4    1    0.311976    0.473972    0.121890    11.00000    0.02838    0.04330 =
         0.03801   -0.00361    0.00234    0.00128
C5    1    0.269053    0.348448    0.165604    11.00000    0.02801    0.05152 =
         0.05474   -0.00354   -0.00590   -0.00278
AFIX  43
H5    2    0.196269    0.315899    0.129452    11.00000   -1.20000
AFIX   0
C6    1    0.331623    0.271622    0.260787    11.00000    0.03280    0.04675 =
         0.06061    0.00335    0.00036   -0.00382
AFIX  43
H6    2    0.301800    0.187252    0.287491    11.00000   -1.20000
AFIX   0
C7    1    0.238438    0.557649    0.029157    11.00000    0.02735    0.04734 =
         0.04316   -0.00865   -0.00301    0.00039
AFIX  43
H7    2    0.159817    0.528679    0.010043    11.00000   -1.20000
AFIX   0
C8    1    0.187165    0.749270   -0.100141    11.00000    0.03119    0.04073 =
         0.03947   -0.00547   -0.00418    0.00083
C9    1    0.224629    0.820261   -0.216899    11.00000    0.04206    0.04634 =
         0.05029   -0.00275    0.00654   -0.00146
AFIX  43
H9    2    0.305136    0.814824   -0.245696    11.00000   -1.20000
AFIX   0
C10   1    0.143913    0.899212   -0.291355    11.00000    0.06804    0.04745 =
         0.04833    0.00467    0.00018    0.00606
AFIX  43
H10   2    0.168686    0.945456   -0.371297    11.00000   -1.20000
AFIX   0
C11   1    0.027123    0.908026   -0.245320    11.00000    0.06188    0.05141 =
         0.05488   -0.00329   -0.01191    0.02154
C12   1   -0.011827    0.844546   -0.126692    11.00000    0.04028    0.06858 =
         0.05744   -0.00807   -0.00341    0.01459
AFIX  43
H12   2   -0.091277    0.855378   -0.095697    11.00000   -1.20000
AFIX   0
C13   1    0.068378    0.764061   -0.053410    11.00000    0.03673    0.05949 =
         0.04468    0.00272    0.00200    0.00747
AFIX  43
H13   2    0.043005    0.719615    0.027364    11.00000   -1.20000
AFIX   0
N1    3    0.273788    0.667285   -0.027532    11.00000    0.02971    0.04580 =
         0.03827   -0.00369    0.00026    0.00178
O1    4    0.494084    0.243142    0.417344    11.00000    0.03529    0.06145 =
         0.05609    0.01398   -0.00489   -0.00147
AFIX  83
H1    2    0.563717    0.270134    0.429398    11.00000   -1.50000
AFIX   0
F1    5   -0.052620    0.984666   -0.317831    11.00000    0.09711    0.09114 =
         0.07811    0.01037   -0.01755    0.04872
HKLF 4
REM  FHBA in Pca2(1)
REM R1 =  0.0286 for   1282 Fo > 4sig(Fo)  and  0.0367 for all   1430 data
REM    146 parameters refined using      1 restraints
END
WGHT      0.0435      0.1030
REM Highest difference peak  0.126,  deepest hole -0.123,  1-sigma level  0.032
Q1    1   0.4614  0.4398  0.1794  11.00000  0.05    0.13
Q2    1   0.2676  0.5473  0.2536  11.00000  0.05    0.12
Q3    1   0.4921  0.1296  0.4228  11.00000  0.05    0.12
Q4    1   0.0236  0.9309 -0.1434  11.00000  0.05    0.11
Q5    1   0.2736  0.3356  0.2691  11.00000  0.05    0.11
Q6    1   0.2685  0.3443  0.3820  11.00000  0.05    0.10
Q7    1   0.4806  0.1671  0.5140  11.00000  0.05    0.10
Q8    1  -0.0394  1.0861 -0.3003  11.00000  0.05    0.10
Q9    1   0.2888  0.4393  0.2363  11.00000  0.05    0.10
Q10   1   0.2953  0.1213  0.2402  11.00000  0.05    0.10
Q11   1   0.3152  0.1435  0.3756  11.00000  0.05    0.10
Q12   1   0.5297  0.1424  0.2888  11.00000  0.05    0.10
Q13   1   0.4738  0.3500  0.2445  11.00000  0.05    0.10
Q14   1  -0.0048  1.0537 -0.4158  11.00000  0.05    0.09
Q15   1   0.2498  0.5802 -0.0866  11.00000  0.05    0.09
Q16   1   0.1975  0.4644 -0.0677  11.00000  0.05    0.09
Q17   1   0.2137  1.0029 -0.3115  11.00000  0.05    0.09
Q18   1   0.2756  0.5396  0.1193  11.00000  0.05    0.09
Q19   1   0.3162  0.0482  0.3231  11.00000  0.05    0.08
Q20   1   0.0327  0.9570 -0.4818  11.00000  0.05    0.08
Q21   1   0.4312  0.5960  0.1751  11.00000  0.05    0.08
Q22   1   0.4714  0.2337  0.3203  11.00000  0.05    0.08
Q23   1   0.2043  0.6716 -0.2727  11.00000  0.05    0.08
Q24   1  -0.0445  0.9347 -0.4392  11.00000  0.05    0.08
Q25   1   0.5368  0.3119  0.5196  11.00000  0.05    0.08
;
data_global
_journal_date_recd_electronic     2014-06-12
_journal_date_accepted     2014-06-27
_journal_name_full     'Acta Crystallographica, Section E'
_journal_year     2014
_journal_volume     70
_journal_issue      8
_journal_page_first     o860
_journal_page_last     o860
_journal_paper_category     QO
_journal_paper_doi     10.1107/S1600536814015153
_journal_coeditor_code     SJ5413
loop_
    _publ_contact_author_name
    _publ_contact_author_address
    _publ_contact_author_email
    _publ_contact_author_fax
    _publ_contact_author_phone
    'Dr Vasuki Gopalsamy'
;
Department of Physics
Kunthavai Naachiar Govt. Arts College (W) (Autonomous)
Thanjavur 613 007
India
;
 vasuki.arasi@yahoo.com '04362 237152' '9791402323'
    'G. Anuradha'
;
Department of Physics
Kunthavai Naachiar Government Arts College (W) (Autonomous)
Thanjavur-7
India
;
 sai.anuradha@yahoo.com '04362 237152' '9791402323'
_publ_section_title
;
4-Fluoro-<i>N</i>-(4-hydroxybenzylidene)aniline
;
loop_
    _publ_author_name
    _publ_author_address
    'L. Jothi'
;
Department of Physics
NKR Government Arts College for Women
Namakkal -1
India
;
    'G. Anuradha'
;
Department of Physics
Kunthavai Naachiar Government Arts College (W) (Autonomous)
Thanjavur-7
India
;
    'G. Vasuki'
;
Department of Physics
Kunthavai Naachiar Government Arts College (W) (Autonomous)
Thanjavur-7
India
;
    'R. Ramesh Babu'
;
Crystal Growth and Thin Film Laboratory
School of Physics
Bharathidasan University
Tiruchirappalli 24
India
;
    'K. Ramamurthi'
;
Department of Physics and Nanotechnology
Faculty of Engineering and Technology
SRM University
Kattankulathur
Kanchipuram 603 203
India
;
_publ_section_synopsis     .
