# Supplementary material for: 4-Fluoro-N-(4-hy­droxy­benzyl­idene)aniline
Source: Acta Crystallogr Sect E Struct Rep Online. 2014 Jul 11;70(Pt 8):o860. doi: 10.1107/S1600536814015153 (PMC4158537; doi:10.1107/S1600536814015153)
Supplement: Supplementary file 2 [file e-70-0o860-Isup2.hkl]

#
# h,k,l, Fc-squared, Fo-squared, sigma(Fo-squared), status flag
#
data_I
_shelx_title ' FHBA in Pca2(1)'
_shelx_refln_list_code          4
_shelx_F_calc_maximum      124.99
_exptl_crystal_F_000       448.00
_reflns_d_resolution_high  0.8953

loop_
 _space_group_symop_operation_xyz
 'x, y, z'
 '-x, -y, z+1/2'
 '-x+1/2, y, z+1/2'
 'x+1/2, -y, z'

_cell_length_a    11.0153
_cell_length_b     9.8596
_cell_length_c     9.5476
_cell_angle_alpha  90.000
_cell_angle_beta   90.000
_cell_angle_gamma  90.000

_shelx_F_squared_multiplier     1.000

loop_
 _refln_index_h
 _refln_index_k
 _refln_index_l
 _refln_F_squared_calc
 _refln_F_squared_meas
 _refln_F_squared_sigma
 _refln_observed_status
   3   1 -10         29.48         29.20         3.44 o
   1   2 -10          1.75          1.02         1.94 o
   2   2 -10        216.95        243.96         9.66 o
   3   2 -10         16.56         24.54         3.28 o
   0   3 -10          3.30          3.62         2.28 o
   1   3 -10          6.83          8.06         1.78 o
   4   0  -9         38.59         41.16         4.21 o
   6   0  -9          8.10          2.88         2.25 o
   3   1  -9        183.03        217.59         8.61 o
   4   1  -9         70.31         81.11         4.23 o
   5   1  -9         14.28         11.10         1.73 o
   6   1  -9         16.71         13.53         2.62 o
   2   2  -9         10.07          7.25         2.16 o
   3   2  -9         11.44          9.29         3.85 o
   4   2  -9        180.15        186.21        10.27 o
   5   2  -9         87.38         86.79         8.46 o
   6   2  -9         39.57         35.63         2.56 o
   1   3  -9          6.12          7.59         2.31 o
   2   3  -9          0.72          0.43         2.18 o
   3   3  -9          4.58          5.09         1.60 o
   4   3  -9         43.98         42.20         2.74 o
   5   3  -9         18.82         18.63         2.88 o
   1   4  -9          9.65         13.36         2.15 o
   2   4  -9          7.45          6.97         2.22 o
   3   4  -9         62.92         58.59         4.52 o
   4   4  -9          6.26          5.11         1.75 o
   1   5  -9         13.04         11.49         2.28 o
   2   5  -9          9.09          8.89         2.50 o
   4   0  -8        212.86        242.31         9.29 o
   6   0  -8        276.77        222.60         9.03 o
   8   0  -8         24.85         22.63         3.72 o
   3   1  -8          6.27          5.90         1.39 o
   4   1  -8          2.30          1.58         1.55 o
   5   1  -8         25.15         21.63         3.93 o
   6   1  -8         18.56         14.64         1.94 o
   7   1  -8          4.09          1.84         1.65 o
   2   2  -8         20.31         20.36         2.53 o
   3   2  -8         71.82         77.84         5.01 o
   4   2  -8         25.94         26.11         2.56 o
   5   2  -8         31.11         31.02         4.92 o
   6   2  -8         77.71         71.65         3.30 o
   7   2  -8         10.06          6.91         1.91 o
   0   3  -8        161.13        181.49         6.88 o
   1   3  -8          4.17          2.45         2.06 o
   2   3  -8         33.18         29.29         3.22 o
   3   3  -8          5.17          5.24         2.90 o
   4   3  -8         84.85         85.17         5.13 o
   5   3  -8         23.52         22.02         2.16 o
   6   3  -8         35.50         29.62         2.45 o
   7   3  -8         17.24         12.72         2.20 o
   0   4  -8        139.14        145.25         6.65 o
   1   4  -8        189.19        202.01         5.82 o
   2   4  -8        207.36        218.39         6.11 o
   3   4  -8        139.82        159.14         5.20 o
   4   4  -8         29.44         31.14         2.26 o
   5   4  -8         91.59         86.86         8.71 o
   6   4  -8         61.60         54.97         5.72 o
   0   5  -8         57.42         56.67         2.37 o
   1   5  -8         96.33         93.27         2.58 o
   2   5  -8         12.86         12.08         2.72 o
   3   5  -8         78.02         92.55         3.62 o
   4   5  -8         25.35         24.69         2.35 o
   5   5  -8          6.37          3.57         1.80 o
   0   6  -8         43.33         39.38         3.59 o
   1   6  -8         29.96         29.39         2.46 o
   2   6  -8          0.86         -2.32         1.54 o
   3   6  -8          0.96          1.00         1.67 o
   4   6  -8         28.84         22.61         3.60 o
   0   7  -8         19.59         22.14         3.69 o
   1   7  -8          0.59         -0.71         2.53 o
   4   0  -7        321.87        353.40        12.49 o
   6   0  -7        351.42        349.47        41.68 o
   8   0  -7         17.98         15.43         3.32 o
   2   1  -7         41.32         44.54         2.89 o
   3   1  -7         49.54         48.30         2.42 o
   4   1  -7        298.42        328.24        20.59 o
   5   1  -7         90.45         84.43         6.63 o
   6   1  -7          3.11          2.27         1.64 o
   7   1  -7        188.73        176.78         5.78 o
   8   1  -7          7.73          8.16         2.10 o
   9   1  -7         22.48         22.40         3.25 o
   1   2  -7          3.55          6.25         1.60 o
   2   2  -7         28.13         32.21         2.88 o
   3   2  -7         47.18         48.87         6.99 o
   4   2  -7        131.43        128.69         4.63 o
   5   2  -7         15.57         16.24         2.08 o
   6   2  -7         51.81         47.83         2.52 o
   7   2  -7        114.54        106.48         4.19 o
   8   2  -7          8.14          6.45         2.03 o
   1   3  -7         13.59         19.02         2.42 o
   2   3  -7         14.21         12.99         1.45 o
   3   3  -7         80.06         79.10         3.22 o
   4   3  -7         29.83         28.58         1.97 o
   5   3  -7          3.98          2.18         1.15 o
   6   3  -7         10.80          8.88         1.79 o
   7   3  -7         17.55         14.52         2.20 o
   8   3  -7          2.58         -0.02         1.93 o
   1   4  -7         96.87         99.49         2.42 o
   2   4  -7         92.51         99.49         3.55 o
   3   4  -7         57.39         60.70         3.14 o
   4   4  -7         98.61         93.03         2.61 o
   5   4  -7         45.30         42.75         2.41 o
   6   4  -7         18.30         13.26         2.06 o
   7   4  -7         44.31         36.40         2.85 o
   1   5  -7        170.00        171.89         2.96 o
   2   5  -7         13.41         12.13         1.51 o
   3   5  -7         18.04         17.14         1.97 o
   4   5  -7         69.07         68.69         3.53 o
   5   5  -7         46.16         47.47         2.94 o
   6   5  -7          0.73         -0.88         1.65 o
   7   5  -7         20.45         22.34         4.07 o
   1   6  -7         38.92         37.70         2.22 o
   2   6  -7         24.15         26.64         2.34 o
   3   6  -7         30.04         28.73         2.44 o
   4   6  -7         20.03         16.20         2.71 o
   5   6  -7         14.57         14.26         2.22 o
   6   6  -7          8.02          6.32         2.14 o
   1   7  -7          0.09          0.37         2.62 o
   2   7  -7          7.98          6.18         2.93 o
   3   7  -7          2.83         -1.13         1.83 o
   4   7  -7          2.70         -0.50         1.84 o
   1   8  -7          2.17         -0.30         3.10 o
   4   0  -6         79.70         83.13         2.92 o
   6   0  -6        824.70        846.90        70.84 o
   8   0  -6         54.56         45.55         4.33 o
  10   0  -6         92.95         99.26         6.88 o
   2   1  -6        150.85        152.39         5.63 o
   3   1  -6         22.18         23.07         1.66 o
   4   1  -6          7.91          6.38         0.72 o
   5   1  -6        191.74        206.92         7.11 o
   6   1  -6        240.84        247.06        11.27 o
   7   1  -6         48.70         42.13         2.81 o
   8   1  -6         11.40          7.44         2.06 o
   9   1  -6         16.78         15.09         2.51 o
   1   2  -6         32.47         28.63         2.45 o
   2   2  -6         57.20         56.41         3.32 o
   3   2  -6          3.46          3.22         0.84 o
   4   2  -6          0.49         -0.16         0.72 o
   5   2  -6         93.06         93.25         2.81 o
   6   2  -6        378.68        384.72        14.29 o
   7   2  -6         18.89         18.01         2.20 o
   8   2  -6         19.61         18.20         2.47 o
   9   2  -6          2.66          0.73         2.02 o
   0   3  -6        380.51        406.44        12.60 o
   1   3  -6         88.79         88.25         2.89 o
   2   3  -6          1.79          0.25         0.77 o
   3   3  -6          3.39          2.49         0.94 o
   4   3  -6        208.21        202.29         4.09 o
   5   3  -6         30.69         27.01         1.75 o
   6   3  -6         11.79         10.81         1.51 o
   7   3  -6         14.30         12.62         2.08 o
   8   3  -6         29.09         22.25         3.91 o
   9   3  -6         33.67         29.50         3.09 o
   0   4  -6        143.53        144.70         3.28 o
   1   4  -6         39.79         42.48         1.36 o
   2   4  -6         97.27         98.46         2.33 o
   3   4  -6        160.37        164.94         2.94 o
   4   4  -6         63.69         58.16         1.86 o
   5   4  -6        139.99        127.33         7.12 o
   6   4  -6        110.38         98.03         3.91 o
   7   4  -6          9.06          9.59         2.11 o
   8   4  -6          4.36          3.61         2.01 o
   0   5  -6          8.97          8.54         1.28 o
   1   5  -6        227.94        223.91         2.97 o
   2   5  -6          0.99         -1.56         1.72 o
   3   5  -6        181.85        187.29         3.87 o
   4   5  -6         26.24         29.03         1.96 o
   5   5  -6         24.21         21.05         4.00 o
   6   5  -6         43.78         40.56         2.87 o
   7   5  -6          7.36         10.00         2.14 o
   8   5  -6         14.32         11.43         2.44 o
   0   6  -6        685.44        688.77        14.09 o
   1   6  -6        195.18        179.99         4.58 o
   2   6  -6        446.15        456.37        10.76 o
   3   6  -6          1.32         -0.24         1.95 o
   4   6  -6         65.36         64.20         3.34 o
   5   6  -6         18.47         16.09         3.96 o
   6   6  -6         13.87         16.68         4.56 o
   7   6  -6          1.24          1.13         1.98 o
   0   7  -6         27.99         30.19         3.93 o
   1   7  -6         19.62         20.35         2.31 o
   2   7  -6         37.09         45.26         4.39 o
   3   7  -6         26.00         24.18         2.58 o
   4   7  -6         17.77         14.33         2.31 o
   5   7  -6          8.01          6.69         2.15 o
   6   7  -6         15.65         13.19         4.19 o
   0   8  -6         66.95         70.95         5.54 o
   1   8  -6         15.09         21.59         4.00 o
   2   8  -6          4.43          1.40         2.02 o
   3   8  -6          4.84          4.37         2.20 o
   4   8  -6          3.68          1.93         2.08 o
   4   0  -5        407.19        417.40        14.33 o
   6   0  -5        131.48        134.03         6.00 o
   8   0  -5        403.55        396.14        14.17 o
  10   0  -5          3.04         -2.36         2.85 o
   2   1  -5        367.03        331.63        12.26 o
   3   1  -5        238.38        252.59         4.90 o
   4   1  -5        245.52        249.25         6.07 o
   5   1  -5        191.48        200.09         3.29 o
   6   1  -5        251.30        253.19         6.15 o
   7   1  -5        166.67        167.10         3.09 o
   8   1  -5         73.14         69.49         4.63 o
   9   1  -5        116.95        117.04         4.75 o
  10   1  -5          4.60          3.76         2.33 o
   1   2  -5         52.70         60.07         2.98 o
   2   2  -5        164.12        179.64         3.67 o
   3   2  -5         21.88         20.04         1.04 o
   4   2  -5        162.32        167.58         3.62 o
   5   2  -5         53.42         48.31         1.34 o
   6   2  -5        124.83        130.94         3.01 o
   7   2  -5         55.92         49.76         2.15 o
   8   2  -5         12.89         11.30         3.33 o
   9   2  -5          8.72         10.30         2.33 o
  10   2  -5         83.23         81.10         4.39 o
   1   3  -5        265.95        250.46         4.62 o
   2   3  -5         45.03         46.62         1.46 o
   3   3  -5        196.97        203.78         3.22 o
   4   3  -5        594.73        623.15         8.70 o
   5   3  -5        100.12         91.37         2.20 o
   6   3  -5         70.08         70.14         2.62 o
   7   3  -5        157.58        155.61         4.23 o
   8   3  -5         50.35         49.77         4.71 o
   9   3  -5         28.11         24.33         3.67 o
  10   3  -5        192.73        199.05         6.96 o
   1   4  -5         85.77         85.26         1.51 o
   2   4  -5         33.41         33.48         1.17 o
   3   4  -5        262.57        257.62         3.45 o
   4   4  -5         13.79         13.31         0.84 o
   5   4  -5         10.61          9.31         0.85 o
   6   4  -5         23.81         21.98         1.85 o
   7   4  -5         84.14         84.81         3.16 o
   8   4  -5          3.24         -0.19         1.85 o
   9   4  -5          6.51          6.61         2.38 o
   1   5  -5         37.31         36.19         1.05 o
   2   5  -5         64.93         64.78         1.91 o
   3   5  -5        162.99        162.12         2.38 o
   4   5  -5         25.98         29.73         1.21 o
   5   5  -5         15.76         11.92         1.32 o
   6   5  -5         37.58         30.40         2.09 o
   7   5  -5         42.16         35.67         2.92 o
   8   5  -5         36.71         26.98         2.92 o
   9   5  -5         31.84         28.09        10.00 o
   1   6  -5        111.95        108.92         2.18 o
   2   6  -5        201.04        194.57         3.31 o
   3   6  -5          1.11         -0.50         1.25 o
   4   6  -5          4.62          0.91         1.56 o
   5   6  -5         34.61         28.01         2.04 o
   6   6  -5         63.88         58.18         3.40 o
   7   6  -5          2.85          3.48         2.02 o
   8   6  -5         26.94         25.75         3.01 o
   1   7  -5        116.48        125.03         2.93 o
   2   7  -5         34.85         29.70         2.65 o
   3   7  -5        173.84        187.02         4.82 o
   4   7  -5         38.54         40.45         2.96 o
   5   7  -5          5.72          3.46         1.95 o
   6   7  -5         26.64         24.44         2.80 o
   7   7  -5          7.52          6.43         2.21 o
   1   8  -5         53.29         52.91         4.95 o
   2   8  -5         38.66         42.74         3.20 o
   3   8  -5         31.59         37.74         3.08 o
   4   8  -5          0.07         -0.28         2.48 o
   5   8  -5         12.82         12.58         2.55 o
   1   9  -5         33.43         37.66         3.24 o
   2   9  -5          4.28         -0.53         2.15 o
   3   9  -5         44.78         50.84         3.61 o
   2   0  -4        656.40        638.71        19.65 o
   4   0  -4         16.67         14.88         1.19 o
   6   0  -4        136.66        136.69         3.62 o
   8   0  -4         93.37         92.73         3.22 o
  10   0  -4        129.99        117.62         7.29 o
   2   1  -4        465.65        483.13         9.84 o
   3   1  -4        530.47        555.56        10.59 o
   4   1  -4        201.01        211.17         3.67 o
   5   1  -4        562.82        574.99        14.41 o
   6   1  -4         44.77         43.44         1.25 o
   7   1  -4        163.72        162.35         2.91 o
   8   1  -4        147.11        151.24         3.23 o
   9   1  -4        125.48        133.77         3.73 o
  10   1  -4         24.42         23.17         2.35 o
  11   1  -4         32.83         27.01         3.36 o
   0   2  -4         53.31         57.17         2.40 o
   1   2  -4         77.65         74.33         2.26 o
   2   2  -4        533.03        542.03         7.13 o
   3   2  -4        614.99        606.66         9.45 o
   4   2  -4        620.92        601.15        10.60 o
   5   2  -4        141.85        144.68         2.34 o
   6   2  -4        171.81        177.34         2.61 o
   7   2  -4        152.32        156.59         2.50 o
   8   2  -4        271.54        283.23         6.98 o
   9   2  -4         39.83         37.57         2.18 o
  10   2  -4         44.06         49.50         3.66 o
  11   2  -4         21.82         22.42         3.22 o
   0   3  -4        453.66        434.29         9.86 o
   1   3  -4        763.31        751.16         8.37 o
   2   3  -4        451.12        465.72         5.84 o
   3   3  -4         73.03         65.36         1.36 o
   4   3  -4        624.50        644.28         8.83 o
   5   3  -4        111.12        118.85         2.02 o
   6   3  -4         48.44         48.99         1.39 o
   7   3  -4         45.76         45.02         1.69 o
   8   3  -4        108.46        113.20         3.26 o
   9   3  -4         44.87         45.35         2.85 o
  10   3  -4         21.63         21.66         2.99 o
   0   4  -4        758.45        750.48        10.02 o
   1   4  -4        204.62        206.33         2.58 o
   2   4  -4       1030.29        994.97        11.06 o
   3   4  -4        221.03        236.26         2.99 o
   4   4  -4         67.87         70.40         1.47 o
   5   4  -4         48.87         51.18         1.88 o
   6   4  -4         23.09         23.15         1.05 o
   7   4  -4          5.19          6.94         1.16 o
   8   4  -4         88.82         85.53         5.27 o
   9   4  -4         27.64         28.95         2.40 o
  10   4  -4         37.69         39.23         3.96 o
   0   5  -4         37.93         40.86         1.45 o
   1   5  -4        145.28        145.52         2.15 o
   2   5  -4        419.88        420.21         5.34 o
   3   5  -4         26.10         24.46         0.98 o
   4   5  -4         10.93          9.59         0.78 o
   5   5  -4          7.11          5.22         0.77 o
   6   5  -4         48.21         44.00         1.88 o
   7   5  -4         14.51         15.17         1.84 o
   8   5  -4         54.41         50.72         2.90 o
   9   5  -4         18.74         21.15         2.89 o
   0   6  -4        104.72        102.61         2.71 o
   1   6  -4         62.41         58.69         1.39 o
   2   6  -4        151.66        150.35         2.36 o
   3   6  -4         57.86         61.32         1.59 o
   4   6  -4         18.55         17.06         1.07 o
   5   6  -4         12.65         11.16         1.22 o
   6   6  -4         79.15         74.63         3.14 o
   7   6  -4          4.14          2.26         1.65 o
   8   6  -4         15.29         12.53         2.07 o
   9   6  -4          2.92         -0.46         2.71 o
   0   7  -4        159.62        148.28         4.07 o
   1   7  -4        295.02        298.02         4.86 o
   2   7  -4         48.23         48.22         2.20 o
   3   7  -4        153.80        157.74         3.67 o
   4   7  -4         12.79         10.79         2.00 o
   5   7  -4         11.93         10.39         1.79 o
   6   7  -4         22.97         19.73         2.14 o
   7   7  -4          8.54          7.14         1.90 o
   8   7  -4          6.50          8.03         2.56 o
   0   8  -4        585.37        610.51        14.37 o
   1   8  -4        128.50        129.90         3.44 o
   2   8  -4         58.79         59.54         2.54 o
   3   8  -4         88.33         96.17         3.02 o
   4   8  -4        141.41        150.87         4.46 o
   5   8  -4         11.99          7.73         1.89 o
   6   8  -4          3.71          3.00         2.40 o
   0   9  -4         48.36         55.06         3.74 o
   1   9  -4          5.25          5.05         1.86 o
   2   9  -4         26.56         26.49         2.31 o
   3   9  -4          1.74          1.46         2.05 o
   4   9  -4         23.21         22.03         3.27 o
   1  10  -4          2.03          0.95         4.09 o
   2   0  -3        207.66        207.15         4.69 o
   4   0  -3         72.98         60.33         2.59 o
   6   0  -3        182.10        190.09         5.48 o
   8   0  -3         33.68         34.42         1.84 o
  10   0  -3        233.06        238.10         7.48 o
   1   1  -3        317.25        299.87         6.78 o
   2   1  -3        466.17        478.04         7.10 o
   3   1  -3        571.70        566.57        11.08 o
   4   1  -3        256.99        259.08         5.67 o
   5   1  -3        619.14        665.06        12.25 o
   6   1  -3        221.57        250.04         4.15 o
   7   1  -3         40.11         40.27         1.32 o
   8   1  -3         75.83         75.91         2.07 o
   9   1  -3        597.25        594.90         8.11 o
  10   1  -3         16.53         19.82         1.92 o
  11   1  -3         53.92         52.49         2.80 o
   1   2  -3        495.07        463.38         5.63 o
   2   2  -3        299.78        296.27         4.77 o
   3   2  -3        745.45        760.93        10.16 o
   4   2  -3        830.42        882.13        13.76 o
   5   2  -3          6.04          6.42         0.63 o
   6   2  -3          8.34         10.92         0.77 o
   7   2  -3         72.65         72.16         1.67 o
   8   2  -3        114.01        115.61         2.57 o
   9   2  -3         16.06         14.01         1.53 o
  10   2  -3         34.63         33.63         3.00 o
  11   2  -3         20.16         16.67         2.17 o
   1   3  -3         95.75         94.83         1.37 o
   2   3  -3       1139.76       1173.23        12.97 o
   3   3  -3       1573.85       1629.39        22.29 o
   4   3  -3        539.32        557.24         8.11 o
   5   3  -3         24.76         27.39         1.00 o
   6   3  -3        227.41        216.48         3.11 o
   7   3  -3        184.78        195.47         2.94 o
   8   3  -3          3.46          3.37         1.09 o
   9   3  -3        234.18        230.64         5.79 o
  10   3  -3        100.48         94.91         3.96 o
  11   3  -3          4.98          3.11         1.92 o
   1   4  -3        294.97        277.14         3.11 o
   2   4  -3        332.25        330.86         4.13 o
   3   4  -3        318.72        330.12         3.92 o
   4   4  -3          5.79          6.07         0.66 o
   5   4  -3         28.92         28.90         1.05 o
   6   4  -3        170.71        178.95         2.71 o
   7   4  -3         55.12         53.44         1.88 o
   8   4  -3         50.06         52.53         2.19 o
   9   4  -3        129.75        125.40         3.70 o
  10   4  -3         35.67         37.97         2.77 o
   1   5  -3        295.42        269.12         3.16 o
   2   5  -3        275.59        278.82         3.72 o
   3   5  -3        279.03        287.53         3.61 o
   4   5  -3         76.56         79.95         1.64 o
   5   5  -3         21.46         20.97         1.00 o
   6   5  -3          1.42          0.35         0.93 o
   7   5  -3        110.72        112.40         2.62 o
   8   5  -3         28.48         29.00         1.81 o
   9   5  -3        112.96        113.75         3.64 o
  10   5  -3          4.74          2.70         1.93 o
   1   6  -3         16.12         15.21         0.80 o
   2   6  -3         27.82         23.33         0.98 o
   3   6  -3         40.14         39.87         1.32 o
   4   6  -3         23.11         22.05         1.06 o
   5   6  -3         14.91         12.51         1.16 o
   6   6  -3         67.64         63.19         2.21 o
   7   6  -3         24.35         25.20         1.71 o
   8   6  -3         67.07         67.14         3.40 o
   9   6  -3          7.83          7.79         2.08 o
   1   7  -3         92.90         89.31         1.78 o
   2   7  -3         66.95         76.43         1.93 o
   3   7  -3        492.96        501.39         7.47 o
   4   7  -3         36.01         40.34         1.71 o
   5   7  -3         67.90         67.25         2.29 o
   6   7  -3         12.27          8.47         1.55 o
   7   7  -3        229.09        237.50         6.34 o
   8   7  -3          2.12         -0.24         1.89 o
   1   8  -3         86.39         84.46         2.34 o
   2   8  -3         70.20         70.58         2.38 o
   3   8  -3         43.29         43.26         2.03 o
   4   8  -3         12.55         14.02         1.62 o
   5   8  -3        102.73         99.52         3.20 o
   6   8  -3        130.49        129.97         5.48 o
   7   8  -3         38.75         46.16         8.70 o
   1   9  -3          3.23          2.51         1.62 o
   2   9  -3          1.48         -1.48         1.36 o
   3   9  -3         17.00         14.44         1.89 o
   4   9  -3         28.62         32.93         4.42 o
   5   9  -3         39.06         46.49         3.73 o
   1  10  -3         11.58         11.57         2.21 o
   2  10  -3         13.96          9.62         2.16 o
   3  10  -3          3.08          2.64         2.57 o
   2   0  -2       3757.54       3660.32        44.98 o
   4   0  -2        900.00        948.58        29.06 o
   6   0  -2        639.63        688.96        16.54 o
   8   0  -2        143.79        154.18         4.11 o
  10   0  -2         80.97         80.64         3.61 o
   0   1  -2       2296.43       2137.31        41.96 o
   1   1  -2       2634.35       2470.56        24.73 o
   2   1  -2       1627.16       1582.19        15.15 o
   3   1  -2        995.32       1042.22        18.28 o
   4   1  -2        233.06        237.28         2.89 o
   5   1  -2        186.53        190.55         2.61 o
   6   1  -2         32.47         28.37         1.27 o
   7   1  -2         33.98         35.26         1.26 o
   8   1  -2         21.13         24.12         1.34 o
   9   1  -2        107.99        109.31         2.66 o
  10   1  -2        102.01        100.22         2.78 o
  11   1  -2         79.17         80.59         3.24 o
   0   2  -2      15621.64      14221.71       152.91 o
   1   2  -2       4139.59       3813.61        31.39 o
   2   2  -2       5252.00       4855.60        77.74 o
   3   2  -2        832.40        827.06        12.55 o
   4   2  -2        445.42        444.22         6.50 o
   5   2  -2        491.43        541.75         7.52 o
   6   2  -2         35.68         38.05         1.22 o
   7   2  -2          0.39          0.32         0.67 o
   8   2  -2        198.51        194.23         3.47 o
   9   2  -2        192.26        205.56         3.81 o
  10   2  -2         60.63         54.42         2.26 o
  11   2  -2         17.65         17.60         2.03 o
   0   3  -2        316.17        296.56         4.23 o
   1   3  -2        422.81        405.53         4.42 o
   2   3  -2        628.94        619.90         6.61 o
   3   3  -2        687.03        703.53         7.59 o
   4   3  -2        632.27        695.59         9.86 o
   5   3  -2        159.30        170.86         2.44 o
   6   3  -2         26.69         30.75         1.14 o
   7   3  -2        170.11        179.84         2.93 o
   8   3  -2        227.20        225.77         3.89 o
   9   3  -2         48.00         51.31         2.11 o
  10   3  -2         49.73         46.19         2.25 o
  11   3  -2         25.94         23.26         4.81 o
   0   4  -2        133.31        123.91         2.25 o
   1   4  -2        300.37        300.08         3.35 o
   2   4  -2        120.50        110.87         1.80 o
   3   4  -2         58.84         58.37         1.28 o
   4   4  -2         65.17         63.54         1.38 o
   5   4  -2        160.18        154.34         2.36 o
   6   4  -2         81.81         81.80         1.87 o
   7   4  -2         47.96         50.90         1.75 o
   8   4  -2         71.18         66.96         2.23 o
   9   4  -2        128.04        126.57         3.02 o
  10   4  -2          3.19          1.92         1.42 o
  11   4  -2         21.46         21.25         2.67 o
   0   5  -2        145.87        144.92         3.00 o
   1   5  -2         89.84         86.07         1.46 o
   2   5  -2        238.57        238.94         2.92 o
   3   5  -2        258.40        274.64         3.47 o
   4   5  -2        143.87        154.51         2.37 o
   5   5  -2         33.13         32.77         1.29 o
   6   5  -2         33.69         33.74         1.73 o
   7   5  -2        208.52        207.61         3.71 o
   8   5  -2          6.85          6.17         1.31 o
   9   5  -2         83.21         86.00         2.89 o
  10   5  -2         32.49         34.27         2.87 o
   0   6  -2        413.45        416.59         7.02 o
   1   6  -2         83.04         82.28         1.56 o
   2   6  -2         48.23         45.74         1.27 o
   3   6  -2        182.91        185.52         2.72 o
   4   6  -2         57.32         56.15         1.62 o
   5   6  -2        117.99        116.16         2.34 o
   6   6  -2        187.48        196.82         3.56 o
   7   6  -2         41.44         40.78         1.85 o
   8   6  -2         62.08         64.35         2.61 o
   9   6  -2         23.31         23.10         3.03 o
   0   7  -2         43.48         45.57         2.28 o
   1   7  -2         33.22         29.75         1.24 o
   2   7  -2         45.93         44.25         1.66 o
   3   7  -2         60.06         61.79         1.87 o
   4   7  -2          0.30         -0.21         0.97 o
   5   7  -2         53.09         50.46         1.96 o
   6   7  -2         53.03         53.17         2.08 o
   7   7  -2          4.26          5.74         1.50 o
   8   7  -2          5.08          5.19         1.84 o
   9   7  -2         65.85         72.27         6.82 o
   0   8  -2         12.05         12.05         2.27 o
   1   8  -2         20.51         14.19         1.27 o
   2   8  -2         76.01         76.39         2.22 o
   3   8  -2        180.11        185.43         3.79 o
   4   8  -2          8.92         10.06         1.36 o
   5   8  -2         49.71         50.87         2.28 o
   6   8  -2         45.07         47.47         2.64 o
   7   8  -2         39.56         49.50         6.58 o
   0   9  -2         13.60         11.14         2.81 o
   1   9  -2         93.05         93.52         2.91 o
   2   9  -2        187.34        180.49         3.56 o
   3   9  -2          4.09          1.09         1.62 o
   4   9  -2          3.88         -0.10         1.66 o
   5   9  -2          0.09         -0.89         2.32 o
   6   9  -2         48.19         44.37         3.02 o
   0  10  -2        124.85        139.42         7.57 o
   1  10  -2         39.14         40.77         2.82 o
   2  10  -2         34.58         36.55         2.74 o
   3  10  -2         11.76          7.99         2.15 o
   4  10  -2          4.71          0.84         3.03 o
   2   0  -1       6663.28       6848.69        80.71 o
   4   0  -1       1249.08       1395.58        25.54 o
   6   0  -1        516.93        620.85        13.27 o
   8   0  -1         81.00         83.25         3.05 o
  10   0  -1         41.88         41.96         2.77 o
  12   0  -1          0.70         -4.36         3.07 o
   1   1  -1          8.94          8.16         0.36 o
   2   1  -1        976.40        963.78         8.00 o
   3   1  -1        291.88        275.55         2.56 o
   4   1  -1        897.75        927.23        11.24 o
   5   1  -1        108.12        113.16         1.80 o
   6   1  -1        585.78        641.46         9.53 o
   7   1  -1         99.74        100.43         2.22 o
   8   1  -1         34.60         34.71         1.54 o
   9   1  -1         67.02         57.56         2.10 o
  10   1  -1         52.65         52.20         2.27 o
  11   1  -1          3.92          4.01         1.40 o
  12   1  -1         10.19          7.44         2.63 o
   1   2  -1       5159.48       4674.97        38.06 o
   2   2  -1       1169.67       1133.62         9.39 o
   3   2  -1        261.88        242.81         2.89 o
   4   2  -1          0.96          0.98         0.44 o
   5   2  -1        554.39        597.80         8.76 o
   6   2  -1        195.44        210.56         3.10 o
   7   2  -1         11.14         13.20         1.05 o
   8   2  -1          7.80          7.88         1.10 o
   9   2  -1         40.35         43.06         1.88 o
  10   2  -1        214.56        208.26         4.00 o
  11   2  -1         32.44         30.46         2.13 o
   1   3  -1       1211.96       1084.91         9.61 o
   2   3  -1        485.60        450.86         4.98 o
   3   3  -1        251.92        248.10         3.00 o
   4   3  -1        407.48        403.67         4.60 o
   5   3  -1        336.79        357.56         4.49 o
   6   3  -1         74.72         79.04         1.79 o
   7   3  -1        221.88        214.63         3.61 o
   8   3  -1        158.32        151.55         3.52 o
   9   3  -1        193.31        197.13         3.79 o
  10   3  -1        102.55        104.95         2.93 o
  11   3  -1          0.21          0.09         1.89 o
   1   4  -1        307.31        295.66         3.30 o
   2   4  -1        332.34        321.36         3.76 o
   3   4  -1        188.20        198.35         2.59 o
   4   4  -1        248.56        251.02         3.21 o
   5   4  -1         98.22         98.87         1.92 o
   6   4  -1        165.53        164.90         2.75 o
   7   4  -1        339.79        334.58         5.03 o
   8   4  -1          3.74          3.03         1.22 o
   9   4  -1          5.32          3.52         1.34 o
  10   4  -1        157.82        154.52         3.90 o
  11   4  -1         43.77         53.19         3.44 o
   1   5  -1        133.08        120.04         1.86 o
   2   5  -1        899.85        931.65         9.33 o
   3   5  -1        794.06        799.84         9.93 o
   4   5  -1        160.49        158.00         3.03 o
   5   5  -1        415.73        418.98         5.37 o
   6   5  -1         91.34         87.93         2.22 o
   7   5  -1        710.15        735.72         9.66 o
   8   5  -1        127.88        127.06         3.01 o
   9   5  -1         92.30         88.17         2.75 o
  10   5  -1         35.71         32.74         2.46 o
   1   6  -1         51.08         53.00         1.54 o
   2   6  -1        218.17        216.57         3.37 o
   3   6  -1          8.54          9.06         0.91 o
   4   6  -1         59.99         58.86         1.66 o
   5   6  -1         75.34         69.12         2.04 o
   6   6  -1        149.01        147.63         3.05 o
   7   6  -1         35.02         34.78         1.81 o
   8   6  -1        315.70        328.68         5.39 o
   9   6  -1         34.53         32.35         3.29 o
  10   6  -1          9.31          6.34         2.30 o
   1   7  -1         32.59         30.22         1.53 o
   2   7  -1         49.85         50.30         1.84 o
   3   7  -1         26.52         28.99         1.39 o
   4   7  -1         78.19         78.18         2.32 o
   5   7  -1         79.43         80.60         2.28 o
   6   7  -1         77.42         77.27         2.40 o
   7   7  -1        128.95        143.73         3.63 o
   8   7  -1         14.74         16.89         2.13 o
   9   7  -1         31.04         32.41         4.15 o
   1   8  -1          5.09          2.76         0.93 o
   2   8  -1          9.21         10.39         1.22 o
   3   8  -1         31.14         35.23         1.67 o
   4   8  -1         60.04         61.59         2.28 o
   5   8  -1         40.83         42.90         2.22 o
   6   8  -1         36.10         37.42         2.18 o
   7   8  -1         35.29         34.55         2.48 o
   8   8  -1          6.81         10.82         2.37 o
   1   9  -1          2.20         -0.57         1.34 o
   2   9  -1          2.29          0.80         1.44 o
   3   9  -1         56.89         60.03         2.54 o
   4   9  -1         60.39         62.78         2.90 o
   5   9  -1         70.30         79.07         3.20 o
   6   9  -1          1.93         -0.94         1.99 o
   1  10  -1         17.89         18.27         1.94 o
   2  10  -1          8.26          6.91         1.92 o
   3  10  -1         37.00         35.52         2.84 o
   4  10  -1          4.50          1.19         2.10 o
   2   0   0        666.09        684.16         8.30 o
   4   0   0       8249.65       8768.41       100.61 o
   6   0   0         39.37         44.59         2.22 o
   8   0   0         35.42         44.27         2.47 o
  10   0   0          0.12         -0.01         1.69 o
  12   0   0        149.68        145.42         6.40 o
   1   1   0       1606.33       1421.63        16.73 o
   2   1   0       3098.34       3065.09        25.05 o
   3   1   0        408.73        428.45         3.78 o
   4   1   0        307.99        307.92         3.07 o
   5   1   0         83.90         89.96         1.69 o
   6   1   0        275.47        288.11         4.20 o
   7   1   0        119.57        126.65         3.16 o
   8   1   0          3.58          2.41         0.98 o
   9   1   0         33.31         30.57         1.73 o
  10   1   0          6.80          4.48         1.35 o
  11   1   0          0.22         -1.11         2.19 o
  12   1   0         43.64         38.94         2.71 o
   0   2   0        816.02        748.09         8.88 o
   1   2   0        772.13        690.41         5.80 o
   2   2   0        463.28        466.97         4.05 o
   3   2   0         58.83         59.14         0.91 o
   4   2   0        264.46        271.68         3.09 o
   5   2   0         34.96         38.26         1.18 o
   6   2   0        194.88        210.43         3.36 o
   7   2   0        168.33        192.56         3.32 o
   8   2   0          2.23          0.63         0.96 o
   9   2   0         10.90         10.06         1.34 o
  10   2   0         16.34         12.16         1.55 o
  11   2   0          0.47         -1.93         1.63 o
   0   3   0        146.67        145.64         2.10 o
   1   3   0         60.25         52.85         0.78 o
   2   3   0         79.83         86.99         1.08 o
   3   3   0          0.00         -0.49         0.33 o
   4   3   0          3.95          5.34         0.60 o
   5   3   0         66.80         64.39         2.19 o
   6   3   0        313.03        335.63         4.83 o
   7   3   0          9.09          9.27         1.06 o
   8   3   0         49.84         49.00         1.87 o
   9   3   0        204.47        209.88         3.94 o
  10   3   0        184.23        189.42         4.27 o
  11   3   0         24.20         24.77         2.32 o
   0   4   0       2413.54       2329.56        27.35 o
   1   4   0        389.56        356.01         3.61 o
   2   4   0        746.48        681.47         6.55 o
   3   4   0          0.01         -0.45         0.47 o
   4   4   0         20.48         30.74         1.32 o
   5   4   0        265.61        263.86         3.95 o
   6   4   0         96.93        100.60         2.71 o
   7   4   0        212.69        211.09         3.67 o
   8   4   0        512.76        524.92         7.41 o
   9   4   0         70.41         71.99         2.51 o
  10   4   0         29.43         35.67         2.52 o
  11   4   0        240.60        261.30         6.06 o
   0   5   0        444.18        476.80         7.57 o
   1   5   0         41.32         41.87         1.23 o
   2   5   0         40.54         43.78         1.30 o
   3   5   0         48.70         46.54         1.34 o
   4   5   0        217.66        242.87         3.71 o
   5   5   0        150.92        153.16         2.82 o
   6   5   0         26.42         30.01         1.45 o
   7   5   0         25.49         26.60         1.57 o
   8   5   0         53.21         54.06         2.24 o
   9   5   0          4.81          1.02         1.59 o
  10   5   0          0.72         -2.35         2.29 o
   0   6   0         23.27         25.86         1.43 o
   1   6   0          1.69          0.39         0.66 o
   2   6   0        199.10        199.90         3.65 o
   3   6   0          3.31          3.43         0.83 o
   4   6   0         71.56         70.45         2.07 o
   5   6   0         47.36         46.69         1.77 o
   6   6   0        502.70        497.26         6.99 o
   7   6   0        151.12        155.94         3.35 o
   8   6   0         17.60         15.84         1.86 o
   9   6   0         15.99         14.15         2.12 o
  10   6   0          6.76          4.68         2.26 o
   0   7   0          0.46         -1.38         0.92 o
   1   7   0          9.17          8.71         0.88 o
   2   7   0         69.17         65.25         1.87 o
   3   7   0        340.07        351.37         5.13 o
   4   7   0         15.06         13.55         1.33 o
   5   7   0          0.25         -2.15         1.44 o
   6   7   0         87.36         87.38         2.86 o
   7   7   0        243.79        243.31         4.85 o
   8   7   0         14.32         14.03         2.07 o
   9   7   0          9.04          7.84         2.10 o
   0   8   0         15.78         14.55         1.67 o
   1   8   0         46.42         46.38         1.81 o
   2   8   0         94.13         95.75         2.39 o
   3   8   0        146.05        155.91         3.46 o
   4   8   0         50.94         52.66         2.49 o
   5   8   0          5.52          1.93         1.48 o
   6   8   0        103.17        115.91         3.33 o
   7   8   0          0.29         -2.58         1.72 o
   8   8   0         28.21         31.53         2.80 o
   0   9   0        194.39        205.77         6.48 o
   1   9   0         29.67         27.67         1.87 o
   2   9   0          6.75          4.69         1.53 o
   3   9   0         39.73         45.67         2.29 o
   4   9   0        107.81        116.33         3.59 o
   5   9   0          0.37         -1.16         2.44 o
   6   9   0         11.45          9.79         2.07 o
   0  10   0         82.22         94.77         4.78 o
   1  10   0          9.00          4.29         1.86 o
   2  10   0         14.97         11.65         2.67 o
   3  10   0         59.65         58.22         3.04 o
   4  10   0         81.18        104.97         4.18 o
   2   0   1       6660.39       6792.92        85.47 o
   4   0   1       1249.02       1400.60        18.50 o
   6   0   1        516.14        610.41        11.28 o
   8   0   1         80.82         82.49         4.00 o
  10   0   1         41.83         34.00         4.28 o
  12   0   1          0.72         -2.61         2.59 o
   1   1   1          8.86          6.72         0.40 o
   2   1   1        976.43        956.55         9.53 o
   3   1   1        292.21        279.12         2.79 o
   4   1   1        898.26        930.09        11.50 o
   5   1   1        108.02        114.67         1.85 o
   6   1   1        585.74        632.28         8.57 o
   7   1   1         99.95        102.53         2.28 o
   8   1   1         34.70         36.24         1.59 o
   9   1   1         67.30         55.12         2.14 o
  10   1   1         52.59         53.95         2.74 o
  11   1   1          3.89          2.34         1.78 o
  12   1   1         10.17          5.87         2.02 o
   1   2   1       5160.70       4674.75        39.66 o
   2   2   1       1171.84       1126.90        13.97 o
   3   2   1        261.87        249.06         2.57 o
   4   2   1          0.96          0.68         0.43 o
   5   2   1        554.04        588.77         6.53 o
   6   2   1        196.07        212.08         3.40 o
   7   2   1         11.20         11.28         1.08 o
   8   2   1          7.87          5.07         1.11 o
   9   2   1         40.26         42.85         1.99 o
  10   2   1        214.55        201.70         5.00 o
  11   2   1         32.37         32.14         2.46 o
   1   3   1       1210.79       1108.47         9.16 o
   2   3   1        485.31        463.32         4.41 o
   3   3   1        252.21        250.70         2.81 o
   4   3   1        406.33        397.95         5.27 o
   5   3   1        337.07        354.61         4.94 o
   6   3   1         74.84         78.28         1.96 o
   7   3   1        221.50        221.07         3.69 o
   8   3   1        158.03        152.29         4.06 o
   9   3   1        193.58        201.87         3.88 o
  10   3   1        102.57        105.64         3.71 o
  11   3   1          0.20         -1.98         1.72 o
   1   4   1        306.96        306.20         3.23 o
   2   4   1        331.64        325.66         4.09 o
   3   4   1        188.38        196.98         2.97 o
   4   4   1        248.79        251.73         3.71 o
   5   4   1         98.40         96.50         2.10 o
   6   4   1        165.14        162.82         3.00 o
   7   4   1        339.24        329.80         5.05 o
   8   4   1          3.75          2.31         1.24 o
   9   4   1          5.34          2.84         1.54 o
  10   4   1        158.04        154.46         4.45 o
  11   4   1         43.71         51.38         2.98 o
   1   5   1        132.69        119.84         1.72 o
   2   5   1        899.95        917.74        11.21 o
   3   5   1        794.01        787.87        10.78 o
   4   5   1        160.75        158.01         5.03 o
   5   5   1        415.39        414.20         7.06 o
   6   5   1         91.26         86.79         2.26 o
   7   5   1        710.32        728.83         9.70 o
   8   5   1        128.04        125.03         3.39 o
   9   5   1         92.41         88.00         3.45 o
  10   5   1         35.65         31.76         2.80 o
   1   6   1         51.17         53.72         1.40 o
   2   6   1        218.41        213.56         3.42 o
   3   6   1          8.50          9.58         1.04 o
   4   6   1         59.78         57.70         2.18 o
   5   6   1         75.50         68.36         2.29 o
   6   6   1        149.44        145.18         5.14 o
   7   6   1         35.13         37.85         2.11 o
   8   6   1        315.80        330.46         6.60 o
   9   6   1         34.58         33.15         2.49 o
  10   6   1          9.31          9.16         2.19 o
   1   7   1         32.61         31.46         1.24 o
   2   7   1         49.85         50.75         1.74 o
   3   7   1         26.55         28.94         1.76 o
   4   7   1         78.38         80.15         2.70 o
   5   7   1         79.53         77.85         2.60 o
   6   7   1         77.37         76.68         2.87 o
   7   7   1        128.89        141.47         4.04 o
   8   7   1         14.80         15.24         2.16 o
   9   7   1         30.97         30.54         2.58 o
   1   8   1          5.14          4.31         0.94 o
   2   8   1          9.18          8.30         1.34 o
   3   8   1         31.18         34.97         1.85 o
   4   8   1         60.11         60.25         2.82 o
   5   8   1         40.70         38.92         2.82 o
   6   8   1         36.15         41.78         2.51 o
   7   8   1         35.28         36.19         2.55 o
   8   8   1          6.78          6.62         3.86 o
   1   9   1          2.24         -2.20         1.46 o
   2   9   1          2.28          1.09         1.54 o
   3   9   1         56.98         60.24         2.85 o
   4   9   1         60.27         67.42         3.29 o
   5   9   1         70.15         77.89         3.61 o
   6   9   1          1.91         -0.65         1.89 o
   1  10   1         17.83         21.10         2.18 o
   2  10   1          8.27          7.42         1.95 o
   3  10   1         36.97         38.62         2.56 o
   4  10   1          4.50          8.34         2.21 o
   2   0   2       3761.10       3683.39        85.03 o
   4   0   2        899.42        962.64        15.39 o
   6   0   2        638.26        676.65        17.41 o
   8   0   2        143.91        141.78         7.08 o
  10   0   2         80.88         80.53         4.94 o
   0   1   2       2301.84       2053.85        59.39 o
   1   1   2       2634.12       2445.43        38.64 o
   2   1   2       1624.09       1606.16        19.89 o
   3   1   2        994.90       1039.74        19.37 o
   4   1   2        233.47        240.40         2.62 o
   5   1   2        186.56        194.68         2.53 o
   6   1   2         32.62         27.49         1.23 o
   7   1   2         33.88         35.58         1.94 o
   8   1   2         21.01         21.67         1.53 o
   9   1   2        107.97        106.85         3.90 o
  10   1   2        102.03        103.64         3.66 o
  11   1   2         79.26         82.36         3.50 o
   0   2   2      15614.81      14252.04       278.14 o
   1   2   2       4138.92       3861.69        36.20 o
   2   2   2       5257.51       4931.43        63.22 o
   3   2   2        832.31        852.85        11.17 o
   4   2   2        445.53        451.82         7.89 o
   5   2   2        491.39        542.15         7.15 o
   6   2   2         35.66         36.65         1.35 o
   7   2   2          0.39          0.13         0.77 o
   8   2   2        198.45        193.19         4.29 o
   9   2   2        192.34        204.52         4.30 o
  10   2   2         60.67         58.60         3.11 o
  11   2   2         17.63         18.02         2.24 o
   0   3   2        314.91        299.70         5.28 o
   1   3   2        422.76        404.71         3.87 o
   2   3   2        628.97        623.10         5.58 o
   3   3   2        686.35        721.59        10.36 o
   4   3   2        631.97        695.83         8.10 o
   5   3   2        159.51        172.45         2.64 o
   6   3   2         26.71         30.38         1.25 o
   7   3   2        169.98        171.79         3.22 o
   8   3   2        227.67        226.58         4.42 o
   9   3   2         48.00         50.81         2.80 o
  10   3   2         49.82         44.99         2.65 o
  11   3   2         25.95         25.89         2.45 o
   0   4   2        133.20        128.36         2.22 o
   1   4   2        300.52        309.60         3.12 o
   2   4   2        120.35        109.97         1.49 o
   3   4   2         58.71         62.45         1.33 o
   4   4   2         65.24         63.45         1.51 o
   5   4   2        160.12        155.15         2.56 o
   6   4   2         81.82         81.83         2.11 o
   7   4   2         47.90         49.15         1.94 o
   8   4   2         71.29         66.90         2.62 o
   9   4   2        128.14        127.19         3.90 o
  10   4   2          3.23          1.48         1.81 o
  11   4   2         21.51         22.51         2.77 o
   0   5   2        145.76        153.73         2.95 o
   1   5   2         89.91         88.87         1.50 o
   2   5   2        238.11        244.76         3.03 o
   3   5   2        258.06        276.63         3.68 o
   4   5   2        143.94        155.15         2.74 o
   5   5   2         33.11         32.12         1.49 o
   6   5   2         33.67         34.95         1.62 o
   7   5   2        208.55        205.49         4.15 o
   8   5   2          6.79          5.73         1.75 o
   9   5   2         83.04         84.51         3.47 o
  10   5   2         32.37         31.12         2.52 o
   0   6   2        413.43        428.42         6.90 o
   1   6   2         82.89         83.84         1.72 o
   2   6   2         48.37         45.76         1.33 o
   3   6   2        183.00        183.48         2.85 o
   4   6   2         57.49         57.14         1.94 o
   5   6   2        117.83        118.03         2.99 o
   6   6   2        187.06        196.21         4.01 o
   7   6   2         41.42         40.10         2.34 o
   8   6   2         62.01         65.15         3.10 o
   9   6   2         23.38         23.80         2.36 o
   0   7   2         43.80         43.83         2.17 o
   1   7   2         33.21         30.32         1.32 o
   2   7   2         46.03         43.78         1.66 o
   3   7   2         60.16         61.74         1.94 o
   4   7   2          0.29         -1.51         1.10 o
   5   7   2         53.31         55.17         2.31 o
   6   7   2         53.10         51.88         2.64 o
   7   7   2          4.26          3.23         2.29 o
   8   7   2          5.08          4.24         1.95 o
   9   7   2         65.85         66.23         5.86 o
   0   8   2         12.04         13.91         5.07 o
   1   8   2         20.50         15.99         1.58 o
   2   8   2         76.06         80.22         2.53 o
   3   8   2        180.17        189.35         4.30 o
   4   8   2          8.94          9.06         1.68 o
   5   8   2         49.60         51.13         3.29 o
   6   8   2         45.05         48.27         5.31 o
   7   8   2         39.62         44.14         2.74 o
   8   8   2          7.13          8.76         3.78 o
   0   9   2         13.60          8.50         2.50 o
   1   9   2         93.05         95.11         3.22 o
   2   9   2        187.52        188.09         4.45 o
   3   9   2          4.09          0.29         1.75 o
   4   9   2          3.88          1.41         1.67 o
   5   9   2          0.09         -1.49         2.89 o
   6   9   2         48.20         45.96         3.33 o
   0  10   2        124.91        142.80         5.95 o
   1  10   2         39.19         44.25         2.63 o
   2  10   2         34.49         33.48         2.43 o
   3  10   2         11.75          9.49         2.03 o
   4  10   2          4.74          4.21         1.96 o
   2   0   3        207.07        204.00         6.79 o
   4   0   3         72.74         60.36         4.11 o
   6   0   3        181.68        189.22         3.86 o
   8   0   3         33.58         34.15         2.25 o
  10   0   3        232.96        230.89        14.10 o
   1   1   3        316.31        291.92         6.33 o
   2   1   3        465.50        442.86         8.97 o
   3   1   3        571.63        577.25        10.29 o
   4   1   3        257.47        267.07         3.61 o
   5   1   3        620.09        680.47         9.96 o
   6   1   3        221.40        253.65         3.77 o
   7   1   3         40.10         40.96         1.47 o
   8   1   3         75.73         78.58         2.31 o
   9   1   3        597.66        591.83        12.71 o
  10   1   3         16.52         18.93         2.17 o
  11   1   3         53.79         49.26         2.94 o
   1   2   3        495.63        456.82         5.08 o
   2   2   3        300.07        301.59         4.00 o
   3   2   3        745.48        779.83        10.71 o
   4   2   3        829.19        896.09        13.54 o
   5   2   3          6.03          6.87         0.62 o
   6   2   3          8.26          9.25         0.83 o
   7   2   3         72.50         72.50         1.93 o
   8   2   3        114.07        119.69         2.81 o
   9   2   3         16.06         12.74         1.97 o
  10   2   3         34.70         30.50         2.41 o
  11   2   3         20.20         17.08         2.80 o
   1   3   3         96.13         96.54         2.05 o
   2   3   3       1139.27       1191.48        14.40 o
   3   3   3       1573.48       1652.32        29.08 o
   4   3   3        539.35        571.46         7.35 o
   5   3   3         24.78         26.58         0.97 o
   6   3   3        227.31        221.55         3.10 o
   7   3   3        185.05        193.48         3.23 o
   8   3   3          3.46          6.49         1.53 o
   9   3   3        234.38        229.55         5.27 o
  10   3   3        100.49         91.36         3.61 o
  11   3   3          4.95         -1.01         2.44 o
   1   4   3        295.34        281.38         3.56 o
   2   4   3        332.86        336.03         3.66 o
   3   4   3        318.83        334.18         3.80 o
   4   4   3          5.92          5.20         0.64 o
   5   4   3         28.87         27.80         1.13 o
   6   4   3        171.16        177.36         3.20 o
   7   4   3         55.05         52.77         2.23 o
   8   4   3         50.02         46.53         2.57 o
   9   4   3        129.69        127.47         3.95 o
  10   4   3         35.62         36.58         2.63 o
   1   5   3        294.94        275.22         3.54 o
   2   5   3        275.78        280.48         3.44 o
   3   5   3        278.91        291.35         3.86 o
   4   5   3         76.93         81.67         1.94 o
   5   5   3         21.38         19.82         1.11 o
   6   5   3          1.44         -0.19         0.95 o
   7   5   3        110.77        106.86         3.32 o
   8   5   3         28.61         24.16         2.14 o
   9   5   3        112.76        118.02         3.88 o
  10   5   3          4.74          4.00         2.04 o
   1   6   3         16.25         12.97         0.89 o
   2   6   3         27.78         25.59         1.09 o
   3   6   3         40.17         39.68         1.58 o
   4   6   3         23.08         21.17         1.33 o
   5   6   3         14.86         11.26         1.75 o
   6   6   3         67.41         58.06         2.65 o
   7   6   3         24.25         23.41         2.04 o
   8   6   3         67.17         61.72         3.10 o
   9   6   3          7.82          5.09         2.22 o
   1   7   3         92.86         91.00         2.41 o
   2   7   3         66.84         77.50         2.15 o
   3   7   3        492.97        492.78        11.48 o
   4   7   3         36.06         36.77         4.27 o
   5   7   3         67.70         69.42         3.06 o
   6   7   3         12.21          9.55         1.75 o
   7   7   3        229.21        239.07         5.38 o
   8   7   3          2.09          2.12         1.90 o
   1   8   3         86.22         88.13         2.92 o
   2   8   3         70.29         75.72         2.78 o
   3   8   3         43.24         43.91         2.33 o
   4   8   3         12.59         13.99         1.86 o
   5   8   3        102.90        106.24         3.82 o
   6   8   3        130.71        134.58         3.98 o
   7   8   3         38.83         39.50         2.66 o
   1   9   3          3.20          3.22         1.55 o
   2   9   3          1.49          0.19         1.48 o
   3   9   3         16.96         16.16         2.67 o
   4   9   3         28.57         28.82         2.26 o
   5   9   3         39.13         35.18         2.71 o
   6   9   3         17.83         18.76         2.76 o
   1  10   3         11.52         12.28         1.96 o
   2  10   3         13.96         13.59         2.04 o
   3  10   3          3.06         -0.07         2.44 o
   2   0   4        655.78        655.35        14.19 o
   4   0   4         16.92         14.68         1.14 o
   6   0   4        136.47        137.94         4.35 o
   8   0   4         93.33         96.27         5.80 o
  10   0   4        129.99        120.87         5.95 o
   1   1   4        407.88        440.50         9.40 o
   2   1   4        465.29        466.76         6.19 o
   3   1   4        530.76        535.47         6.05 o
   4   1   4        200.83        213.96         4.49 o
   5   1   4        562.69        589.81        14.03 o
   6   1   4         44.76         42.45         1.44 o
   7   1   4        163.85        160.42         2.83 o
   8   1   4        147.46        151.26         3.89 o
   9   1   4        125.50        132.54         3.93 o
  10   1   4         24.41         21.93         2.25 o
  11   1   4         32.83         27.96         2.56 o
   0   2   4         53.49         50.09         1.82 o
   1   2   4         77.80         72.05         1.38 o
   2   2   4        533.60        525.33         9.19 o
   3   2   4        614.99        617.32        10.69 o
   4   2   4        620.72        598.90        13.10 o
   5   2   4        141.81        151.02         2.28 o
   6   2   4        171.76        178.01         3.75 o
   7   2   4        152.41        152.66         2.79 o
   8   2   4        271.02        285.84         5.72 o
   9   2   4         39.86         39.34         2.72 o
  10   2   4         44.08         46.10         4.30 o
  11   2   4         21.84         17.75         2.47 o
   0   3   4        453.70        427.85         6.47 o
   1   3   4        763.16        738.35         8.56 o
   2   3   4        450.73        457.09         5.26 o
   3   3   4         73.15         67.61         1.58 o
   4   3   4        624.32        658.74        11.48 o
   5   3   4        111.21        118.47         2.24 o
   6   3   4         48.27         46.11         1.53 o
   7   3   4         45.81         46.54         2.30 o
   8   3   4        108.51        112.14         4.49 o
   9   3   4         44.87         44.76         2.82 o
  10   3   4         21.54         20.23         2.34 o
   0   4   4        758.00        737.79        24.45 o
   1   4   4        204.45        203.58         3.00 o
   2   4   4       1031.24        988.35        11.22 o
   3   4   4        220.70        236.00         3.12 o
   4   4   4         67.85         70.52         1.52 o
   5   4   4         48.78         48.36         1.46 o
   6   4   4         23.00         22.20         1.33 o
   7   4   4          5.19          5.96         1.53 o
   8   4   4         88.67         85.04         3.68 o
   9   4   4         27.69         27.68         2.34 o
  10   4   4         37.71         42.48         3.23 o
   0   5   4         37.65         40.78         1.67 o
   1   5   4        145.53        146.79         2.16 o
   2   5   4        419.48        422.14         6.63 o
   3   5   4         25.98         23.51         1.13 o
   4   5   4         10.95          9.03         0.84 o
   5   5   4          7.12          5.95         0.91 o
   6   5   4         48.22         44.44         2.28 o
   7   5   4         14.49         11.71         2.10 o
   8   5   4         54.42         53.10         2.80 o
   9   5   4         18.74         17.85         2.19 o
   0   6   4        104.57        108.63         3.44 o
   1   6   4         62.49         60.00         1.68 o
   2   6   4        151.67        146.24         2.65 o
   3   6   4         57.83         61.52         1.72 o
   4   6   4         18.49         15.80         2.34 o
   5   6   4         12.63         11.19         1.49 o
   6   6   4         79.28         71.80         3.90 o
   7   6   4          4.16          0.79         1.59 o
   8   6   4         15.30         13.41         2.14 o
   9   6   4          2.93         -0.36         1.94 o
   0   7   4        159.74        158.42         5.16 o
   1   7   4        295.04        296.26         5.51 o
   2   7   4         48.07         45.26         4.69 o
   3   7   4        154.10        150.36         3.98 o
   4   7   4         12.79          8.70         1.63 o
   5   7   4         11.89          8.59         1.74 o
   6   7   4         22.96         20.87         2.00 o
   7   7   4          8.54          9.54         1.89 o
   8   7   4          6.50          4.02         1.96 o
   0   8   4        585.19        610.51        14.13 o
   1   8   4        128.63        126.26         3.99 o
   2   8   4         58.99         56.38         3.49 o
   3   8   4         88.35         92.68         3.14 o
   4   8   4        141.24        150.24         3.95 o
   5   8   4         11.95          8.58         1.91 o
   6   8   4          3.68          3.45         1.77 o
   7   8   4          7.54          2.25         2.85 o
   0   9   4         48.49         51.90         3.80 o
   1   9   4          5.27          1.45         1.96 o
   2   9   4         26.53         23.71         2.05 o
   3   9   4          1.77         -0.30         1.61 o
   4   9   4         23.30         22.33         2.10 o
   5   9   4          0.80          3.22         1.98 o
   0  10   4         17.21         11.56         2.84 o
   1  10   4          2.02         -0.29         1.73 o
   2  10   4          2.36          1.90         3.05 o
   2   0   5         47.77         43.75         1.94 o
   4   0   5        406.91        409.36        14.69 o
   6   0   5        131.73        142.17         5.83 o
   8   0   5        403.53        409.27        32.59 o
  10   0   5          3.03          0.38         2.60 o
   1   1   5        129.75        153.00         3.70 o
   2   1   5        366.38        409.23         6.15 o
   3   1   5        238.10        243.96         3.65 o
   4   1   5        245.68        247.51         4.02 o
   5   1   5        191.82        203.01         3.51 o
   6   1   5        250.95        259.12         6.39 o
   7   1   5        167.06        163.80         4.25 o
   8   1   5         73.11         74.52         3.52 o
   9   1   5        116.85        117.60         5.72 o
  10   1   5          4.60          2.60         1.87 o
   1   2   5         52.67         58.41         1.46 o
   2   2   5        164.66        169.02         3.60 o
   3   2   5         21.83         18.55         0.97 o
   4   2   5        161.78        167.93         3.52 o
   5   2   5         53.42         51.43         1.86 o
   6   2   5        125.02        132.96         3.05 o
   7   2   5         55.92         54.30         2.50 o
   8   2   5         12.87          9.69         1.77 o
   9   2   5          8.69          5.61         2.17 o
  10   2   5         83.19         82.39         4.64 o
   1   3   5        265.86        248.43         4.85 o
   2   3   5         45.06         47.13         1.25 o
   3   3   5        196.67        204.08         5.91 o
   4   3   5        595.51        621.73        13.65 o
   5   3   5        100.26         93.50         3.39 o
   6   3   5         70.17         67.94         3.02 o
   7   3   5        157.50        156.97         3.89 o
   8   3   5         50.40         51.94         2.68 o
   9   3   5         28.00         28.65         2.34 o
  10   3   5        192.68        200.04         5.60 o
   1   4   5         86.02         86.13         1.46 o
   2   4   5         33.36         34.50         1.16 o
   3   4   5        262.59        255.67         4.01 o
   4   4   5         13.68         10.70         0.79 o
   5   4   5         10.60          8.15         0.99 o
   6   4   5         23.66         21.31         2.01 o
   7   4   5         84.20         83.57         3.86 o
   8   4   5          3.27          2.34         1.63 o
   9   4   5          6.52          4.20         1.90 o
   1   5   5         37.36         35.08         2.11 o
   2   5   5         64.91         63.15         1.58 o
   3   5   5        162.72        160.01         2.62 o
   4   5   5         25.87         24.67         1.68 o
   5   5   5         15.93         13.35         1.53 o
   6   5   5         37.47         29.57         1.93 o
   7   5   5         42.16         35.09         2.19 o
   8   5   5         36.73         29.17         2.26 o
   9   5   5         31.96         30.07         2.59 o
   1   6   5        111.84        108.91         2.28 o
   2   6   5        201.19        191.07         3.53 o
   3   6   5          1.11         -1.63         1.09 o
   4   6   5          4.66          0.12         1.35 o
   5   6   5         34.59         27.21         1.88 o
   6   6   5         64.02         56.30         2.60 o
   7   6   5          2.89          2.29         1.65 o
   8   6   5         27.01         29.41         2.67 o
   1   7   5        116.33        122.62         3.24 o
   2   7   5         34.84         27.78         1.79 o
   3   7   5        173.68        186.93         4.19 o
   4   7   5         38.64         41.61         3.89 o
   5   7   5          5.74          5.88         1.59 o
   6   7   5         26.64         27.25         2.53 o
   7   7   5          7.56         11.39         1.99 o
   1   8   5         53.14         48.00         2.38 o
   2   8   5         38.63         37.04         2.37 o
   3   8   5         31.62         30.30         2.05 o
   4   8   5          0.07          1.25         1.58 o
   5   8   5         12.85         10.44         2.66 o
   6   8   5         18.30         17.18         2.13 o
   1   9   5         33.48         35.97         2.32 o
   2   9   5          4.29          4.55         1.68 o
   3   9   5         44.77         50.49         3.40 o
   4   9   5         74.58         75.78         5.84 o
   2   0   6        161.58        153.89         5.88 o
   4   0   6         79.79         72.75         2.32 o
   6   0   6        824.43        828.30        33.47 o
   8   0   6         54.23         54.68         3.68 o
  10   0   6         92.97        101.09         7.31 o
   1   1   6         28.14         33.50         2.36 o
   2   1   6        151.12        154.26         2.86 o
   3   1   6         22.18         23.80         1.10 o
   4   1   6          7.93          5.77         1.16 o
   5   1   6        191.64        202.64         5.04 o
   6   1   6        240.92        246.10         5.35 o
   7   1   6         48.74         52.46         2.53 o
   8   1   6         11.47          9.88         2.20 o
   9   1   6         16.76         16.60         2.02 o
  10   1   6         18.39         17.92         2.33 o
   0   2   6        938.71        924.67        22.34 o
   1   2   6         32.55         30.90         2.04 o
   2   2   6         56.88         54.43         1.36 o
   3   2   6          3.45          2.42         0.51 o
   4   2   6          0.50         -0.22         0.52 o
   5   2   6         93.18         99.43         3.85 o
   6   2   6        378.33        389.40        12.04 o
   7   2   6         18.88         17.72         1.80 o
   8   2   6         19.55         17.34         1.93 o
   9   2   6          2.67         -0.13         1.69 o
   0   3   6        380.00        369.91        14.14 o
   1   3   6         88.70         91.02         2.51 o
   2   3   6          1.74          0.60         0.59 o
   3   3   6          3.36          1.53         0.87 o
   4   3   6        208.31        200.00         5.65 o
   5   3   6         30.61         25.43         1.59 o
   6   3   6         11.76         11.39         1.90 o
   7   3   6         14.34         15.51         2.55 o
   8   3   6         29.16         27.67         2.15 o
   9   3   6         33.68         35.20         2.89 o
   0   4   6        143.86        138.75         2.78 o
   1   4   6         39.74         38.41         1.14 o
   2   4   6         97.15         95.85         2.58 o
   3   4   6        160.20        156.07         2.74 o
   4   4   6         63.65         61.58         1.90 o
   5   4   6        139.90        127.30         3.98 o
   6   4   6        110.44         99.25         3.03 o
   7   4   6          9.06          8.94         1.66 o
   8   4   6          4.35          3.40         1.71 o
   9   4   6          7.01          0.09         1.89 o
   0   5   6          9.05          7.23         1.03 o
   1   5   6        227.72        220.97         3.10 o
   2   5   6          1.00          0.19         0.77 o
   3   5   6        181.93        177.19         3.31 o
   4   5   6         26.25         24.07         2.07 o
   5   5   6         24.15         17.87         3.17 o
   6   5   6         43.83         38.16         2.19 o
   7   5   6          7.38          5.02         1.68 o
   8   5   6         14.38         10.56         1.98 o
   0   6   6        684.85        694.72        15.14 o
   1   6   6        195.23        186.04         3.91 o
   2   6   6        446.65        427.06         7.30 o
   3   6   6          1.33         -0.81         1.59 o
   4   6   6         65.34         60.83         4.57 o
   5   6   6         18.50         16.74         1.70 o
   6   6   6         13.91         14.22         1.80 o
   7   6   6          1.24         -1.88         1.61 o
   0   7   6         28.12         26.06         4.01 o
   1   7   6         19.66         19.49         1.63 o
   2   7   6         37.01         43.57         2.17 o
   3   7   6         25.88         22.14         2.61 o
   4   7   6         17.83         13.76         1.83 o
   5   7   6          7.97          4.42         1.57 o
   6   7   6         15.61         11.10         1.93 o
   0   8   6         66.95         69.49         3.86 o
   1   8   6         15.12         16.82         1.72 o
   2   8   6          4.42          3.41         1.49 o
   3   8   6          4.83          3.50         1.58 o
   4   8   6          3.67          2.75         1.73 o
   0   9   6         13.23         13.31         2.74 o
   1   9   6         13.49          8.19         1.84 o
   4   0   7        322.04        364.98         8.67 o
   6   0   7        351.90        355.01        29.98 o
   8   0   7         17.99         14.58         2.80 o
   2   1   7         41.17         47.39         2.31 o
   3   1   7         49.61         51.56         1.84 o
   4   1   7        298.38        322.25        10.13 o
   5   1   7         90.61         90.01         4.12 o
   6   1   7          3.09          4.09         3.22 o
   7   1   7        188.70        198.22         8.80 o
   8   1   7          7.69          8.69         1.76 o
   9   1   7         22.54         24.92         4.32 o
   1   2   7          3.55          4.04         1.14 o
   2   2   7         28.02         29.12         2.33 o
   3   2   7         47.16         49.18         2.22 o
   4   2   7        131.43        125.99         4.46 o
   5   2   7         15.57         16.54         1.25 o
   6   2   7         51.80         52.99         4.56 o
   7   2   7        114.46        117.68         3.96 o
   8   2   7          8.19          6.68         1.75 o
   9   2   7          5.57          6.28         1.93 o
   1   3   7         13.53         11.75         1.04 o
   2   3   7         14.20         11.93         1.18 o
   3   3   7         79.98         75.04         3.14 o
   4   3   7         29.83         27.55         1.86 o
   5   3   7          3.95          3.41         1.28 o
   6   3   7         10.70          6.68         1.52 o
   7   3   7         17.55         17.97         1.87 o
   8   3   7          2.57          1.11         1.71 o
   1   4   7         96.81         94.37         2.36 o
   2   4   7         92.57         95.34         2.81 o
   3   4   7         57.37         54.15         2.19 o
   4   4   7         98.75         92.71         2.63 o
   5   4   7         45.40         42.03         2.13 o
   6   4   7         18.27         14.43         2.30 o
   7   4   7         44.36         38.80         3.08 o
   8   4   7         32.89         38.15         3.21 o
   1   5   7        169.86        173.53         3.11 o
   2   5   7         13.45         11.27         1.66 o
   3   5   7         17.99         17.20         2.87 o
   4   5   7         69.05         70.62         2.48 o
   5   5   7         46.16         45.04         2.59 o
   6   5   7          0.73         -2.06         1.44 o
   7   5   7         20.45         21.77         2.15 o
   1   6   7         38.80         41.23         1.99 o
   2   6   7         24.20         18.95         1.52 o
   3   6   7         30.06         28.67         1.78 o
   4   6   7         19.99         13.93         1.75 o
   5   6   7         14.58         12.38         1.70 o
   6   6   7          8.06          6.98         1.75 o
   1   7   7          0.09         -1.84         1.23 o
   2   7   7          7.97          6.47         1.44 o
   3   7   7          2.81         -0.30         1.34 o
   4   7   7          2.70          2.02         1.61 o
   5   7   7          0.74         -3.90         2.68 o
   1   8   7          2.16          0.62         1.59 o
   2   8   7          1.82          0.12         1.53 o
   4   0   8        212.55        240.98         9.47 o
   6   0   8        276.27        271.81        18.90 o
   8   0   8         24.84         32.71         3.23 o
   2   1   8         42.21         41.45         2.34 o
   3   1   8          6.27          4.79         1.74 o
   4   1   8          2.28         -1.82         1.93 o
   5   1   8         25.20         25.99         2.76 o
   6   1   8         18.58         19.10         2.19 o
   7   1   8          4.10          2.24         1.52 o
   8   1   8         13.55         13.07         2.18 o
   1   2   8         20.65         23.40         2.61 o
   2   2   8         20.29         16.29         2.27 o
   3   2   8         71.75         78.30         2.67 o
   4   2   8         25.98         26.32         1.99 o
   5   2   8         31.13         29.62         2.13 o
   6   2   8         77.55         85.89         2.81 o
   7   2   8         10.08          8.96         1.73 o
   0   3   8        161.32        153.56         6.76 o
   1   3   8          4.16          3.81         1.65 o
   2   3   8         33.16         28.18         2.93 o
   3   3   8          5.17          4.96         1.44 o
   4   3   8         84.85         89.54         3.09 o
   5   3   8         23.54         23.00         2.42 o
   6   3   8         35.56         37.08         2.14 o
   7   3   8         17.27         17.51         2.11 o
   0   4   8        138.91        130.98         6.73 o
   1   4   8        189.15        186.12         5.73 o
   2   4   8        207.62        203.18        13.19 o
   3   4   8        139.88        150.93         4.79 o
   4   4   8         29.57         31.26         2.62 o
   5   4   8         91.67         91.91         4.55 o
   6   4   8         61.49         64.73         3.33 o
   0   5   8         57.28         50.21         5.05 o
   1   5   8         96.39         96.76         3.18 o
   2   5   8         12.91         10.24         1.73 o
   3   5   8         77.86         80.86         4.42 o
   4   5   8         25.36         27.78         2.36 o
   5   5   8          6.38          2.33         1.54 o
   0   6   8         43.29         41.69         2.91 o
   1   6   8         29.95         30.58         1.88 o
   2   6   8          0.86          0.53         1.25 o
   3   6   8          0.96         -0.11         1.55 o
   4   6   8         28.82         24.66         2.32 o
   0   7   8         19.53         21.23         2.53 o
   1   7   8          0.59         -0.50         1.39 o
   2   7   8          3.30         -0.13         1.85 o
   4   0   9         38.49         44.05         4.68 o
   6   0   9          8.06          7.80         3.84 o
   3   1   9        183.02        228.96         8.83 o
   4   1   9         70.29         81.34         3.91 o
   5   1   9         14.34         15.20         2.59 o
   6   1   9         16.77         16.70         2.09 o
   2   2   9         10.07         15.71         3.17 o
   3   2   9         11.43         17.93         3.42 o
   4   2   9        180.40        208.58         6.14 o
   5   2   9         87.47         98.49         3.91 o
   6   2   9         39.60         42.64         2.73 o
   1   3   9          6.13         -0.47         2.64 o
   2   3   9          0.71          2.56         3.16 o
   3   3   9          4.55          0.55         1.71 o
   4   3   9         43.86         45.57         5.59 o
   5   3   9         18.87         21.66         3.98 o
   1   4   9          9.61          8.14         2.29 o
   2   4   9          7.48          7.71         2.86 o
   3   4   9         62.94         67.60         2.87 o
   4   4   9          6.22          6.09         1.78 o
   1   5   9         13.02          3.84         2.41 o
   2   5   9          9.11          4.31         1.97 o
   3   5   9         44.16         45.91         3.21 o
   4   0  10         33.07         35.02         4.05 o
   3   1  10         29.52         33.72         3.90 o
   4   1  10          5.03          3.66         3.31 o
   2   2  10        217.04        258.78         9.59 o
   3   2  10         16.55         19.95         4.00 o
   2   3  10         99.71        116.94         6.68 o
                                                
